# Supplementary material for: Mutant ASXL1 cooperates with BAP1 to promote myeloid leukaemogenesis
Source: Nat Commun. 2018 Jul 16;9:2733. doi: 10.1038/s41467-018-05085-9 (PMC6048047; doi:10.1038/s41467-018-05085-9)
Supplement: Supplementary file 4 — Supplementary Data 1 [file 41467_2018_5085_MOESM4_ESM.xlsx]

## Sheet: ASXL1-MT alone
Supplementary Data 1: The list of posttranslational modifycations (PTMs) of ASXL1-MT in the absence of BAP1 coexpression. 293T cells were transfected with ASXL1-MT alone, and the PTMs of ASXL1-MT were analyzed with Nano-LC MS/MS.
Sequence	Modifications	IonScore
SGTSPLAcLNAMLHSNSR	STY(Phospho); C8(Carbamidomethyl)	63.45
TDPAGLSSPHLPGTSSAAPDLEGPEFPVESVASR	STY(Phospho)	76.71
SGTSPLAcLNAMLHSNSR	STY(Phospho); C8(Carbamidomethyl)	63.45
SGTSPLAcLNAMLHSNSR	STY(Phospho); C8(Carbamidomethyl)	35.89
ASASPDRIPSLPQETVDQEPK	STY(Phospho)	53.95
ASASPDRIPSLPQETVDQEPK	STY(Phospho)	50.43
ASASPDRIPSLPQETVDQEPK	STY(Phospho)	45.52
ASASPDRIPSLPQETVDQEPKDQK	STY(Phospho)	40.23
RKSFEQAASASFPEK	STY(Phospho)	61.32
RKSFEQAASASFPEK	STY(Phospho)	37.16
ASASPDRIPSLPQETVDQEPK	STY(Phospho)	53.95
ASASPDRIPSLPQETVDQEPK	STY(Phospho)	50.43
ASASPDRIPSLPQETVDQEPK	STY(Phospho)	45.52
ASASPDRIPSLPQETVDQEPKDQK	STY(Phospho)	40.23
SGTSPLAcLNAMLHSNSR	STY(Phospho); C8(Carbamidomethyl)	63.45
qILQVIEAEGLK	N-Term(Gln->pyro-Glu)	82.46
qILQVIEAEGLK	N-Term(Gln->pyro-Glu)	80.35
qILQVIEAEGLK	N-Term(Gln->pyro-Glu)	79.57
qILQVIEAEGLK	N-Term(Gln->pyro-Glu)	78.32
qILQVIEAEGLK	N-Term(Gln->pyro-Glu)	76.91
qILQVIEAEGLK	N-Term(Gln->pyro-Glu)	74.07
qILQVIEAEGLK	N-Term(Gln->pyro-Glu)	72.06
qILQVIEAEGLK	N-Term(Gln->pyro-Glu)	71.56
qILQVIEAEGLK	N-Term(Gln->pyro-Glu)	70.57
qILQVIEAEGLK	N-Term(Gln->pyro-Glu)	69.41
qILQVIEAEGLK	N-Term(Gln->pyro-Glu)	69.07
qILQVIEAEGLK	N-Term(Gln->pyro-Glu)	68.89
qILQVIEAEGLK	N-Term(Gln->pyro-Glu)	68.31
qILQVIEAEGLK	N-Term(Gln->pyro-Glu)	67.35
qILQVIEAEGLK	N-Term(Gln->pyro-Glu)	67.15
qILQVIEAEGLK	N-Term(Gln->pyro-Glu)	67.03
qILQVIEAEGLK	N-Term(Gln->pyro-Glu)	66.42
qILQVIEAEGLK	N-Term(Gln->pyro-Glu)	66.05
qILQVIEAEGLK	N-Term(Gln->pyro-Glu)	65.73
qILQVIEAEGLK	N-Term(Gln->pyro-Glu)	63.79
qILQVIEAEGLK	N-Term(Gln->pyro-Glu)	63.02
qILQVIEAEGLK	N-Term(Gln->pyro-Glu)	62.56
qILQVIEAEGLK	N-Term(Gln->pyro-Glu)	61.7
qILQVIEAEGLK	N-Term(Gln->pyro-Glu)	61.47
qILQVIEAEGLK	N-Term(Gln->pyro-Glu)	61.33
qILQVIEAEGLK	N-Term(Gln->pyro-Glu)	61.11
qILQVIEAEGLK	N-Term(Gln->pyro-Glu)	61.08
qILQVIEAEGLK	N-Term(Gln->pyro-Glu)	60.99
qILQVIEAEGLK	N-Term(Gln->pyro-Glu)	59.26
qILQVIEAEGLK	N-Term(Gln->pyro-Glu)	58.07
qILQVIEAEGLK	N-Term(Gln->pyro-Glu)	58.01
qILQVIEAEGLK	N-Term(Gln->pyro-Glu)	57.99
qILQVIEAEGLK	N-Term(Gln->pyro-Glu)	56.12
qILQVIEAEGLK	N-Term(Gln->pyro-Glu)	55.99
qILQVIEAEGLK	N-Term(Gln->pyro-Glu)	55.83
qILQVIEAEGLK	N-Term(Gln->pyro-Glu)	55.53
qILQVIEAEGLK	N-Term(Gln->pyro-Glu)	54.91
qILQVIEAEGLK	N-Term(Gln->pyro-Glu)	54.86
qILQVIEAEGLK	N-Term(Gln->pyro-Glu)	54.75
qILQVIEAEGLK	N-Term(Gln->pyro-Glu)	54.53
qILQVIEAEGLK	N-Term(Gln->pyro-Glu)	54.52
qILQVIEAEGLK	N-Term(Gln->pyro-Glu)	52.23
qILQVIEAEGLK	N-Term(Gln->pyro-Glu)	51.38
qILQVIEAEGLK	N-Term(Gln->pyro-Glu)	42.48
TGVmLPR	M4(Oxidation)	35.66
LVLENYSDAPmTPK	M11(Oxidation)	92.5
IIPTTESScR	C9(Carbamidomethyl)	62.43
SGTSPLAcLNAMLHSNSR	C8(Carbamidomethyl)	88.41
SGTSPLAcLNAMLHSNSR	C8(Carbamidomethyl)	84.58
SGTSPLAcLNAMLHSNSR	C8(Carbamidomethyl)	66.43
SGTSPLAcLNAMLHSNSR	C8(Carbamidomethyl)	63.36
SGTSPLAcLNAMLHSNSR	C8(Carbamidomethyl)	56.87
SGTSPLAcLNAMLHSNSR	C8(Carbamidomethyl)	54.47
SGTSPLAcLNAMLHSNSR	C8(Carbamidomethyl)	53.97
GQPTYQIcPR	C8(Carbamidomethyl)	52.71
SGTSPLAcLNAMLHSNSR	C8(Carbamidomethyl)	50.42
GQPTYQIcPR	C8(Carbamidomethyl)	49.35
SGTSPLAcLNAMLHSNSR	C8(Carbamidomethyl)	48.85
SGTSPLAcLNAMLHSNSR	C8(Carbamidomethyl)	46.1
SGTSPLAcLNAMLHSNSR	C8(Carbamidomethyl)	46.07
SGTSPLAcLNAMLHSNSR	C8(Carbamidomethyl)	45.4
SGTSPLAcLNAMLHSNSR	C8(Carbamidomethyl)	44.96
SGTSPLAcLNAMLHSNSR	C8(Carbamidomethyl)	43.28
SGTSPLAcLNAMLHSNSR	C8(Carbamidomethyl)	41.45
SGTSPLAcLNAMLHSNSR	C8(Carbamidomethyl)	41.37
SGTSPLAcLNAMLHSNSR	C8(Carbamidomethyl)	40.9
SGTSPLAcLNAMLHSNSR	C8(Carbamidomethyl)	38.39
SGTSPLAcLNAMLHSNSR	C8(Carbamidomethyl)	38.38
SGTSPLAcLNAMLHSNSR	C8(Carbamidomethyl)	36.55
SGTSPLAcLNAMLHSNSR	C8(Carbamidomethyl)	36.54
SGTSPLAcLNAMLHSNSR	C8(Carbamidomethyl)	35.93
SGTSPLAcLNAMLHSNSR	C8(Carbamidomethyl)	35.58
SGTSPLAcLNAMLHSNSR	C8(Carbamidomethyl)	35.48
SGTSPLAcLNAMLHSNSR	C8(Carbamidomethyl)	35
SGTSPLAcLNAMLHSNSR	C8(Carbamidomethyl)	34.15
SGTSPLAcLNAMLHSNSR	C8(Carbamidomethyl)	34.13
SGTSPLAcLNAMLHSNSR	C8(Carbamidomethyl)	34.09
SGTSPLAcLNAMLHSNSR	C8(Carbamidomethyl)	34
SGTSPLAcLNAMLHSNSR	C8(Carbamidomethyl)	33.69
SGTSPLAcLNAMLHSNSR	C8(Carbamidomethyl)	33.52
SGTSPLAcLNAMLHSNSR	C8(Carbamidomethyl)	33.32
SGTSPLAcLNAMLHSNSR	C8(Carbamidomethyl)	33.22
SGTSPLAcLNAMLHSNSR	C8(Carbamidomethyl)	33
SGTSPLAcLNAMLHSNSR	C8(Carbamidomethyl)	32.55
SGTSPLAcLNAMLHSNSR	C8(Carbamidomethyl)	30.59
SGTSPLAcLNAMLHSNSR	C8(Carbamidomethyl)	30.09
SGTSPLAcLNAMLHSNSR	C8(Carbamidomethyl)	29.33
SGTSPLAcLNAMLHSNSR	C8(Carbamidomethyl)	28.44
SGTSPLAcLNAMLHSNSR	C8(Carbamidomethyl)	28.27
SGTSPLAcLNAMLHSNSR	C8(Carbamidomethyl)	27.32
SGTSPLAcLNAMLHSNSR	C8(Carbamidomethyl)	26.82
SGTSPLAcLNAMLHSNSR	C8(Carbamidomethyl)	26.68
SGTSPLAcLNAMLHSNSR	C8(Carbamidomethyl)	26.55
SGTSPLAcLNAMLHSNSR	C8(Carbamidomethyl)	26.29
SGTSPLAcLNAMLHSNSR	C8(Carbamidomethyl)	25.56
SGTSPLAcLNAMLHSNSR	C8(Carbamidomethyl)	25.3
SGTSPLAcLNAMLHSNSR	C8(Carbamidomethyl)	25
SGLcVPGESVR	C4(Carbamidomethyl)	51.61
SGLcVPGESVR	C4(Carbamidomethyl)	35.72
SGLcVPGESVR	C4(Carbamidomethyl)	25.81
SGLcVPGESVR	C4(Carbamidomethyl)	23.57
VNGAHVESASGFSGcHADGESGSPSSSSSGSLALGSAAIR	C15(Carbamidomethyl); STY(Phospho)	83.63
VNGAHVESASGFSGcHADGESGSPSSSSSGSLALGSAAIR	C15(Carbamidomethyl); STY(Phospho)	82.28
VNGAHVESASGFSGcHADGESGSPSSSSSGSLALGSAAIR	C15(Carbamidomethyl); STY(Phospho)	75.2
VNGAHVESASGFSGcHADGESGSPSSSSSGSLALGSAAIR	C15(Carbamidomethyl)	116.45
VNGAHVESASGFSGcHADGESGSPSSSSSGSLALGSAAIR	C15(Carbamidomethyl)	111.73
VNGAHVESASGFSGcHADGESGSPSSSSSGSLALGSAAIR	C15(Carbamidomethyl)	95.74
VNGAHVESASGFSGcHADGESGSPSSSSSGSLALGSAAIR	C15(Carbamidomethyl)	89.98
VNGAHVESASGFSGcHADGESGSPSSSSSGSLALGSAAIR	C15(Carbamidomethyl)	86.92
VNGAHVESASGFSGcHADGESGSPSSSSSGSLALGSAAIR	C15(Carbamidomethyl)	80.21
TDPAGLSSPHLPGTSSAAPDLEGPEFPVESVASR		108.22
GEEIDFETPGSILVNTNLR		107.97
TDPAGLSSPHLPGTSSAAPDLEGPEFPVESVASR		107.88
LSSSALNNEFFTHAAQSWR		106.97
TDPAGLSSPHLPGTSSAAPDLEGPEFPVESVASR		104.21
TDPAGLSSPHLPGTSSAAPDLEGPEFPVESVASR		99.39
TDPAGLSSPHLPGTSSAAPDLEGPEFPVESVASR		99.33
LSSSALNNEFFTHAAQSWR		99.26
TDPAGLSSPHLPGTSSAAPDLEGPEFPVESVASR		98.34
TDPAGLSSPHLPGTSSAAPDLEGPEFPVESVASR		98.08
TDPAGLSSPHLPGTSSAAPDLEGPEFPVESVASR		98.01
TDPAGLSSPHLPGTSSAAPDLEGPEFPVESVASR		97.76
TDPAGLSSPHLPGTSSAAPDLEGPEFPVESVASR		97.7
TDPAGLSSPHLPGTSSAAPDLEGPEFPVESVASR		97.44
TDPAGLSSPHLPGTSSAAPDLEGPEFPVESVASR		96.52
TDPAGLSSPHLPGTSSAAPDLEGPEFPVESVASR		95.2
LSSSALNNEFFTHAAQSWR		94.11
GEEIDFETPGSILVNTNLR		93.87
LADGEFTHEMQVR		93.7
EESLQQNVGQEEAEIK		93.55
TDPAGLSSPHLPGTSSAAPDLEGPEFPVESVASR		93.21
TDPAGLSSPHLPGTSSAAPDLEGPEFPVESVASR		92.78
TDPAGLSSPHLPGTSSAAPDLEGPEFPVESVASR		92.52
TDPAGLSSPHLPGTSSAAPDLEGPEFPVESVASR		92.3
EESLQQNVGQEEAEIK		92.14
TDPAGLSSPHLPGTSSAAPDLEGPEFPVESVASR		91.5
IPSLPQETVDQEPK		91.26
SFEQAASASFPEK		90.43
TDPAGLSSPHLPGTSSAAPDLEGPEFPVESVASR		90.36
TDPAGLSSPHLPGTSSAAPDLEGPEFPVESVASR		90.32
GQAEVTQDPAPLLR		89.94
TFHALPSHFQQQLLFLLPEVDR		89.85
TDPAGLSSPHLPGTSSAAPDLEGPEFPVESVASR		89.43
TDPAGLSSPHLPGTSSAAPDLEGPEFPVESVASR		89.25
SFEQAASASFPEK		88.93
TDPAGLSSPHLPGTSSAAPDLEGPEFPVESVASR		88.63
TDPAGLSSPHLPGTSSAAPDLEGPEFPVESVASR		88.47
TDPAGLSSPHLPGTSSAAPDLEGPEFPVESVASR		87.1
TDPAGLSSPHLPGTSSAAPDLEGPEFPVESVASR		86.46
TDPAGLSSPHLPGTSSAAPDLEGPEFPVESVASR		86.18
TDPAGLSSPHLPGTSSAAPDLEGPEFPVESVASR		86.15
TDPAGLSSPHLPGTSSAAPDLEGPEFPVESVASR		85.93
TDPAGLSSPHLPGTSSAAPDLEGPEFPVESVASR		85.37
LVLENYSDAPMTPK		85.33
TDPAGLSSPHLPGTSSAAPDLEGPEFPVESVASR		85.3
TDPAGLSSPHLPGTSSAAPDLEGPEFPVESVASR		85.04
TDPAGLSSPHLPGTSSAAPDLEGPEFPVESVASR		84.97
TDPAGLSSPHLPGTSSAAPDLEGPEFPVESVASR		84.94
TDPAGLSSPHLPGTSSAAPDLEGPEFPVESVASR		84.67
TDPAGLSSPHLPGTSSAAPDLEGPEFPVESVASR		84.06
GQAEVTQDPAPLLR		84.04
TDPAGLSSPHLPGTSSAAPDLEGPEFPVESVASR		83.97
TDPAGLSSPHLPGTSSAAPDLEGPEFPVESVASR		83.88
TDPAGLSSPHLPGTSSAAPDLEGPEFPVESVASR		83.65
IPSLPQETVDQEPK		83.61
KSFEQAASASFPEK		83.54
GQAEVTQDPAPLLR		83.19
TDPAGLSSPHLPGTSSAAPDLEGPEFPVESVASR		82.83
LVLENYSDAPMTPK		82.34
TDPAGLSSPHLPGTSSAAPDLEGPEFPVESVASR		82.01
TDPAGLSSPHLPGTSSAAPDLEGPEFPVESVASR		81.44
TDPAGLSSPHLPGTSSAAPDLEGPEFPVESVASR		80.64
TDPAGLSSPHLPGTSSAAPDLEGPEFPVESVASR		80.42
TDPAGLSSPHLPGTSSAAPDLEGPEFPVESVASR		80.38
TDPAGLSSPHLPGTSSAAPDLEGPEFPVESVASR		80.34
TDPAGLSSPHLPGTSSAAPDLEGPEFPVESVASR		79.67
TDPAGLSSPHLPGTSSAAPDLEGPEFPVESVASR		79.49
TDPAGLSSPHLPGTSSAAPDLEGPEFPVESVASR		79.34
TDPAGLSSPHLPGTSSAAPDLEGPEFPVESVASR		79.19
TDPAGLSSPHLPGTSSAAPDLEGPEFPVESVASR		79.07
LGLTKEESLQQNVGQEEAEIK		79.05
TDPAGLSSPHLPGTSSAAPDLEGPEFPVESVASR		78.84
TDPAGLSSPHLPGTSSAAPDLEGPEFPVESVASR		78.79
TDPAGLSSPHLPGTSSAAPDLEGPEFPVESVASR		78.67
TDPAGLSSPHLPGTSSAAPDLEGPEFPVESVASR		78.53
IPSLPQETVDQEPK		78.2
NTIESVHTEKPQPTKEEPK		77.72
TDPAGLSSPHLPGTSSAAPDLEGPEFPVESVASR		77.54
TDPAGLSSPHLPGTSSAAPDLEGPEFPVESVASR		77.32
TFHALPSHFQQQLLFLLPEVDR		77.15
TDPAGLSSPHLPGTSSAAPDLEGPEFPVESVASR		77.08
TDPAGLSSPHLPGTSSAAPDLEGPEFPVESVASR		76.95
TDPAGLSSPHLPGTSSAAPDLEGPEFPVESVASR		76.78
EESLQQNVGQEEAEIK		76.74
LVLENYSDAPMTPK		76.68
TDPAGLSSPHLPGTSSAAPDLEGPEFPVESVASR		76.42
EESLQQNVGQEEAEIK		76.34
TFHALPSHFQQQLLFLLPEVDR		76.34
KQESEQAGVAK		76.3
GQAEVTQDPAPLLR		76.24
TDPAGLSSPHLPGTSSAAPDLEGPEFPVESVASR		76.2
GQAEVTQDPAPLLR		76.17
TDPAGLSSPHLPGTSSAAPDLEGPEFPVESVASR		76.16
GQAEVTQDPAPLLR		75.94
TDPAGLSSPHLPGTSSAAPDLEGPEFPVESVASR		75.87
TDPAGLSSPHLPGTSSAAPDLEGPEFPVESVASR		75.63
TDPAGLSSPHLPGTSSAAPDLEGPEFPVESVASR		75.61
LVLENYSDAPMTPK		74.6
TFHALPSHFQQQLLFLLPEVDR		74.6
TDPAGLSSPHLPGTSSAAPDLEGPEFPVESVASR		72.99
TDPAGLSSPHLPGTSSAAPDLEGPEFPVESVASR		72.89
TDPAGLSSPHLPGTSSAAPDLEGPEFPVESVASR		72.51
NRGEEIDFETPGSILVNTNLR		72.22
TDPAGLSSPHLPGTSSAAPDLEGPEFPVESVASR		71.92
TDPAGLSSPHLPGTSSAAPDLEGPEFPVESVASR		71.5
IPSLPQETVDQEPK		71.31
TDPAGLSSPHLPGTSSAAPDLEGPEFPVESVASR		71.16
SFEQAASASFPEK		71.11
GQAEVTQDPAPLLR		71.11
GQAEVTQDPAPLLR		70.99
LADGEFTHEMQVR		70.82
LVLENYSDAPMTPK		70.82
TDPAGLSSPHLPGTSSAAPDLEGPEFPVESVASR		69.9
TDPAGLSSPHLPGTSSAAPDLEGPEFPVESVASR		69.79
TDPAGLSSPHLPGTSSAAPDLEGPEFPVESVASR		69.68
QILQVIEAEGLK		69.19
TDPAGLSSPHLPGTSSAAPDLEGPEFPVESVASR		69.08
GQAEVTQDPAPLLR		68.68
EESLQQNVGQEEAEIK		68.17
NRGEEIDFETPGSILVNTNLR		66.85
TDPAGLSSPHLPGTSSAAPDLEGPEFPVESVASR		66.46
LADGEFTHEMQVR		66.15
LGLTKEESLQQNVGQEEAEIK		66.06
ASASPDRIPSLPQETVDQEPK		65.51
EESLQQNVGQEEAEIK		64.86
TDPAGLSSPHLPGTSSAAPDLEGPEFPVESVASR		64.61
LSSSALNNEFFTHAAQSWR		64.12
QILQVIEAEGLK		63.76
GQAEVTQDPAPLLR		63.73
TDPAGLSSPHLPGTSSAAPDLEGPEFPVESVASR		63.59
GQAEVTQDPAPLLR		63.57
SFEQAASASFPEK		63.51
SFEQAASASFPEK		63.39
TFHALPSHFQQQLLFLLPEVDR		63.15
LVLENYSDAPMTPK		62.22
LVLENYSDAPMTPK		62.21
EESLQQNVGQEEAEIK		62.13
SFEQAASASFPEK		62.05
ASASPDRIPSLPQETVDQEPK		61.81
TDPAGLSSPHLPGTSSAAPDLEGPEFPVESVASR		61.64
LVLENYSDAPMTPK		61.58
ASASPDRIPSLPQETVDQEPK		61.55
EESLQQNVGQEEAEIK		61.37
LVLENYSDAPMTPK		60.99
NRGEEIDFETPGSILVNTNLR		60.72
TDPAGLSSPHLPGTSSAAPDLEGPEFPVESVASR		60.67
NRGEEIDFETPGSILVNTNLR		60.65
NRGEEIDFETPGSILVNTNLR		59.82
NRGEEIDFETPGSILVNTNLR		59.45
LVLENYSDAPMTPK		59.37
IQAEPDNLAR		59.3
TDPAGLSSPHLPGTSSAAPDLEGPEFPVESVASR		59.07
LVLENYSDAPMTPK		58.82
LVLENYSDAPMTPK		58.2
ASASPDRIPSLPQETVDQEPK		57.88
LVLENYSDAPMTPK		57.78
LVLENYSDAPMTPK		57.72
LVLENYSDAPMTPK		57.62
LVLENYSDAPMTPK		57.61
LVLENYSDAPMTPK		57.58
NRGEEIDFETPGSILVNTNLR		57.51
QILQVIEAEGLK		57.22
GGEGLFYK		56.75
QILQVIEAEGLK		56.7
NTIESVHTEKPQPTK		56.53
NRGEEIDFETPGSILVNTNLR		56.48
TFHALPSHFQQQLLFLLPEVDR		56.47
NRGEEIDFETPGSILVNTNLR		56.35
LVLENYSDAPMTPK		56.02
LVLENYSDAPMTPK		55.95
NRGEEIDFETPGSILVNTNLR		55.76
NRGEEIDFETPGSILVNTNLR		55.66
LVLENYSDAPMTPK		55.59
LVLENYSDAPMTPK		55.53
NRGEEIDFETPGSILVNTNLR		55.46
LVLENYSDAPMTPK		55.23
NRGEEIDFETPGSILVNTNLR		55.23
NRGEEIDFETPGSILVNTNLR		54.99
TFHALPSHFQQQLLFLLPEVDR		54.86
KDALQWSR		54.72
QILQVIEAEGLK		54.46
QILQVIEAEGLK		54.41
QILQVIEAEGLK		54.16
TDPAGLSSPHLPGTSSAAPDLEGPEFPVESVASR		53.7
NRGEEIDFETPGSILVNTNLR		53.42
NRGEEIDFETPGSILVNTNLR		53.42
GGEGLFYK		53.41
LADGEFTHEMQVR		53.37
ASASPDRIPSLPQETVDQEPK		52.7
NRGEEIDFETPGSILVNTNLR		52.58
NRGEEIDFETPGSILVNTNLR		52.37
NRGEEIDFETPGSILVNTNLR		52.33
NRGEEIDFETPGSILVNTNLR		52.06
NRGEEIDFETPGSILVNTNLR		52
NRGEEIDFETPGSILVNTNLR		51.69
NRGEEIDFETPGSILVNTNLR		51.52
TDPAGLSSPHLPGTSSAAPDLEGPEFPVESVASR		51.34
NRGEEIDFETPGSILVNTNLR		51.3
QVGTDGLLR		51.22
NRGEEIDFETPGSILVNTNLR		51
QILQVIEAEGLK		50.97
EKFFEDYYGQK		50.89
LVLENYSDAPMTPK		50.59
NRGEEIDFETPGSILVNTNLR		50.59
LVLENYSDAPMTPK		49.83
NRGEEIDFETPGSILVNTNLR		49.82
SVASDVPLYK		49.72
NRGEEIDFETPGSILVNTNLR		49.7
NRGEEIDFETPGSILVNTNLR		49.69
LSSSALNNEFFTHAAQSWR		49.32
QESEQAGVAK		49.21
LSSSALNNEFFTHAAQSWR		49.21
QILQVIEAEGLK		49.09
QILQVIEAEGLK		49.09
NRGEEIDFETPGSILVNTNLR		48.99
NRGEEIDFETPGSILVNTNLR		48.98
NRGEEIDFETPGSILVNTNLR		48.9
NRGEEIDFETPGSILVNTNLR		48.77
NRGEEIDFETPGSILVNTNLR		48.75
KSFEQAASASFPEK		48.31
NRGEEIDFETPGSILVNTNLR		48.25
LSSSALNNEFFTHAAQSWR		48.24
NRGEEIDFETPGSILVNTNLR		48.2
QILQVIEAEGLK		47.83
LSSSALNNEFFTHAAQSWR		47.81
LSSSALNNEFFTHAAQSWR		47.71
QILQVIEAEGLK		47.56
QVGTDGLLR		47.46
LVLENYSDAPMTPK		47.24
NRGEEIDFETPGSILVNTNLR		47.1
LSSSALNNEFFTHAAQSWR		47.06
QILQVIEAEGLK		46.99
LSSSALNNEFFTHAAQSWR		46.76
QILQVIEAEGLK		46.68
NRGEEIDFETPGSILVNTNLR		46.67
QILQVIEAEGLK		46.66
QILQVIEAEGLK		46.64
NRGEEIDFETPGSILVNTNLR		46.37
NRGEEIDFETPGSILVNTNLR		46.28
NRGEEIDFETPGSILVNTNLR		46.23
NTIESVHTEKPQPTKEEPK		46.19
QILQVIEAEGLK		46.05
NRGEEIDFETPGSILVNTNLR		46.05
NRGEEIDFETPGSILVNTNLR		45.84
DALQWSR		45.76
LSSSALNNEFFTHAAQSWR		45.73
EESLQQNVGQEEAEIK		45.7
NRGEEIDFETPGSILVNTNLR		45.69
QILQVIEAEGLK		45.67
QILQVIEAEGLK		45.51
NRGEEIDFETPGSILVNTNLR		45.4
QILQVIEAEGLK		45.32
QILQVIEAEGLK		45.22
LSSSALNNEFFTHAAQSWR		45.19
NRGEEIDFETPGSILVNTNLR		45.04
NRGEEIDFETPGSILVNTNLR		45
NRGEEIDFETPGSILVNTNLR		44.85
QILQVIEAEGLK		44.81
QILQVIEAEGLK		44.75
NRGEEIDFETPGSILVNTNLR		44.75
LVLENYSDAPMTPK		44.73
KQESEQAGVAK		44.56
LSSSALNNEFFTHAAQSWR		44.52
QILQVIEAEGLK		44.51
LSSSALNNEFFTHAAQSWR		44.49
NRGEEIDFETPGSILVNTNLR		44.41
LSSSALNNEFFTHAAQSWR		44.36
QILQVIEAEGLK		44.28
LSSSALNNEFFTHAAQSWR		44.05
NRGEEIDFETPGSILVNTNLR		44
QILQVIEAEGLK		43.47
NRGEEIDFETPGSILVNTNLR		43.44
LVLENYSDAPMTPK		43.16
LSSSALNNEFFTHAAQSWR		43.16
NRGEEIDFETPGSILVNTNLR		42.91
NRGEEIDFETPGSILVNTNLR		42.89
LSSSALNNEFFTHAAQSWR		42.86
QILQVIEAEGLK		42.75
NRGEEIDFETPGSILVNTNLR		42.4
NRGEEIDFETPGSILVNTNLR		42.27
KTGVMLPR		41.96
NRGEEIDFETPGSILVNTNLR		41.74
SVASDVPLYK		41.62
LADGEFTHEMQVR		41.53
NRGEEIDFETPGSILVNTNLR		41.25
LSSSALNNEFFTHAAQSWR		41.02
NRGEEIDFETPGSILVNTNLR		41.01
ISLFTLK		40.93
NRGEEIDFETPGSILVNTNLR		40.87
QILQVIEAEGLK		40.69
TFHALPSHFQQQLLFLLPEVDR		40.68
QILQVIEAEGLK		40.62
QILQVIEAEGLK		40.57
NRGEEIDFETPGSILVNTNLR		40.57
LSSSALNNEFFTHAAQSWR		40.31
LSSSALNNEFFTHAAQSWR		40.02
LSSSALNNEFFTHAAQSWR		40
QILQVIEAEGLK		39.86
NRGEEIDFETPGSILVNTNLR		39.72
LSSSALNNEFFTHAAQSWR		39.37
LSSSALNNEFFTHAAQSWR		39.04
LSSSALNNEFFTHAAQSWR		38.94
NRGEEIDFETPGSILVNTNLR		38.94
QILQVIEAEGLK		38.88
NRGEEIDFETPGSILVNTNLR		38.58
QILQVIEAEGLK		38.57
NRGEEIDFETPGSILVNTNLR		38.41
ISLFTLK		38.15
QILQVIEAEGLK		37.98
NRGEEIDFETPGSILVNTNLR		37.96
LVLENYSDAPMTPK		37.9
LSSSALNNEFFTHAAQSWR		37.8
LSSSALNNEFFTHAAQSWR		37.45
QILQVIEAEGLK		37.39
NRGEEIDFETPGSILVNTNLR		37.11
FFEDYYGQK		37.05
QILQVIEAEGLK		37.02
TFHALPSHFQQQLLFLLPEVDR		36.93
QILQVIEAEGLK		36.84
NRGEEIDFETPGSILVNTNLR		36.76
FFEDYYGQK		36.74
LSSSALNNEFFTHAAQSWR		36.67
LSSSALNNEFFTHAAQSWR		36.42
LVLENYSDAPMTPK		36.34
QILQVIEAEGLK		36.29
NRGEEIDFETPGSILVNTNLR		36.26
LSSSALNNEFFTHAAQSWR		36.15
NRGEEIDFETPGSILVNTNLR		36.02
DALQWSR		35.95
LSSSALNNEFFTHAAQSWR		35.77
TWAEAAR		35.72
LSSSALNNEFFTHAAQSWR		35.42
NRGEEIDFETPGSILVNTNLR		35.25
SFEQAASASFPEK		34.56
LSSSALNNEFFTHAAQSWR		34.3
LSSSALNNEFFTHAAQSWR		34.2
QILQVIEAEGLK		33.97
QILQVIEAEGLK		33.82
LSSSALNNEFFTHAAQSWR		33.79
LSSSALNNEFFTHAAQSWR		33.71
NRGEEIDFETPGSILVNTNLR		33.59
LSSSALNNEFFTHAAQSWR		33.57
ISLFTLK		33.55
NRGEEIDFETPGSILVNTNLR		33.42
LSSSALNNEFFTHAAQSWR		32.99
VVLTPLK		32.84
NRGEEIDFETPGSILVNTNLR		32.64
LSSSALNNEFFTHAAQSWR		32.47
LSSSALNNEFFTHAAQSWR		32.43
IPSLPQETVDQEPK		32.26
LSSSALNNEFFTHAAQSWR		32.1
LSSSALNNEFFTHAAQSWR		32.08
KVEQWK		31.81
NTIESVHTEKPQPTK		31.79
LSSSALNNEFFTHAAQSWR		31.51
LSSSALNNEFFTHAAQSWR		31.5
LSSSALNNEFFTHAAQSWR		31.37
QILQVIEAEGLK		31.27
NRGEEIDFETPGSILVNTNLR		31.27
SFEQAASASFPEK		31.02
LSSSALNNEFFTHAAQSWR		30.82
LSSSALNNEFFTHAAQSWR		30.76
LSSSALNNEFFTHAAQSWR		30.71
QILQVIEAEGLK		30.62
LSSSALNNEFFTHAAQSWR		30.51
TGVMLPR		30.48
ISLFTLK		30.4
QILQVIEAEGLK		30.27
NRGEEIDFETPGSILVNTNLR		30.14
LSSSALNNEFFTHAAQSWR		29.71
TFHALPSHFQQQLLFLLPEVDR		29.57
IPSLPQETVDQEPK		29.43
NRGEEIDFETPGSILVNTNLR		29.42
NRGEEIDFETPGSILVNTNLR		29.22
LSSSALNNEFFTHAAQSWR		29.2
LSSSALNNEFFTHAAQSWR		29.09
NTIESVHTEKPQPTKEEPK		28.31
LSSSALNNEFFTHAAQSWR		27.65
LSSSALNNEFFTHAAQSWR		27.5
ASASPDRIPSLPQETVDQEPK		27.17
NRGEEIDFETPGSILVNTNLR		27.17
LSSSALNNEFFTHAAQSWR		27.16
LSSSALNNEFFTHAAQSWR		26.88
SVASDVPLYK		26.64
NRGEEIDFETPGSILVNTNLR		26.26
FFEDYYGQK		25.98
LSSSALNNEFFTHAAQSWR		25.73
QILQVIEAEGLK		25.52
LSSSALNNEFFTHAAQSWR		25.24
LSSSALNNEFFTHAAQSWR		24.83
LSSSALNNEFFTHAAQSWR		24.68
ISLFTLK		24.67
FFEDYYGQK		24.64
LADGEFTHEMQVR		24.23
LSSSALNNEFFTHAAQSWR		24.12
NRGEEIDFETPGSILVNTNLR		23.76
LSSSALNNEFFTHAAQSWR		23.74
