# Supplementary material for: Mutant ASXL1 cooperates with BAP1 to promote myeloid leukaemogenesis
Source: Nat Commun. 2018 Jul 16;9:2733. doi: 10.1038/s41467-018-05085-9 (PMC6048047; doi:10.1038/s41467-018-05085-9)
Supplement: Supplementary file 5 — Supplementary Data 2 [file 41467_2018_5085_MOESM5_ESM.xlsx]

## Sheet: ASXL1-MT+BAP1
Supplementary Data 2: The list of posttranslational modifycations (PTMs) of ASXL1-MT in the presence of BAP1 coexpression. 293T cells were transfected with ASXL1-MT and BAP1, and the PTMs of ASXL1-MT were analyzed with Nano-LC MS/MS. Note that the ubiquitin-derived diglycine on K351 of ASXL1-MT (colored by yellow) was detected only when BAP1 was coexpressed in cells.
Sequence	Modifications	IonScore
SGTSPLAcLNAMLHSNSR	STY(Phospho); C8(Carbamidomethyl)	69.88
SGTSPLAcLNAMLHSNSR	STY(Phospho); C8(Carbamidomethyl)	60.47
TDPAGLSSPHLPGTSSAAPDLEGPEFPVESVASR	STY(Phospho)	97.49
TDPAGLSSPHLPGTSSAAPDLEGPEFPVESVASR	STY(Phospho)	80.4
TDPAGLSSPHLPGTSSAAPDLEGPEFPVESVASR	STY(Phospho)	43.91
TDPAGLSSPHLPGTSSAAPDLEGPEFPVESVASR	STY(Phospho)	82.15
TDPAGLSSPHLPGTSSAAPDLEGPEFPVESVASR	STY(Phospho)	71.78
TDPAGLSSPHLPGTSSAAPDLEGPEFPVESVASR	STY(Phospho)	63.84
TDPAGLSSPHLPGTSSAAPDLEGPEFPVESVASR	STY(Phospho)	53.01
TDPAGLSSPHLPGTSSAAPDLEGPEFPVESVASR	STY(Phospho)	69.11
TDPAGLSSPHLPGTSSAAPDLEGPEFPVESVASR	STY(Phospho)	52.92
SGTSPLAcLNAMLHSNSR	STY(Phospho); C8(Carbamidomethyl)	69.88
SGTSPLAcLNAMLHSNSR	STY(Phospho); C8(Carbamidomethyl)	56.64
ASASPDRIPSLPQETVDQEPK	STY(Phospho)	61.74
ASASPDRIPSLPQETVDQEPK	STY(Phospho)	54.98
ASASPDRIPSLPQETVDQEPK	STY(Phospho)	53.27
ASASPDRIPSLPQETVDQEPK	STY(Phospho)	51.8
ASASPDRIPSLPQETVDQEPKDQK	STY(Phospho)	50.02
ASASPDRIPSLPQETVDQEPKDQK	STY(Phospho)	38.43
RKSFEQAASASFPEK	STY(Phospho)	65.53
RKSFEQAASASFPEK	STY(Phospho)	39.51
ASASPDRIPSLPQETVDQEPK	STY(Phospho)	61.74
ASASPDRIPSLPQETVDQEPK	STY(Phospho)	54.98
ASASPDRIPSLPQETVDQEPK	STY(Phospho)	53.27
ASASPDRIPSLPQETVDQEPK	STY(Phospho)	51.8
ASASPDRIPSLPQETVDQEPKDQK	STY(Phospho)	50.02
ASASPDRIPSLPQETVDQEPKDQK	STY(Phospho)	37.59
TDPAGLSSPHLPGTSSAAPDLEGPEFPVESVASR	STY(Phospho)	97.49
TDPAGLSSPHLPGTSSAAPDLEGPEFPVESVASR	STY(Phospho)	80.4
TDPAGLSSPHLPGTSSAAPDLEGPEFPVESVASR	STY(Phospho)	43.91
SGTSPLAcLNAMLHSNSR	STY(Phospho); C8(Carbamidomethyl)	69.88
qILQVIEAEGLK	N-Term(Gln->pyro-Glu)	88.14
qILQVIEAEGLK	N-Term(Gln->pyro-Glu)	87.34
qILQVIEAEGLK	N-Term(Gln->pyro-Glu)	86.2
qILQVIEAEGLK	N-Term(Gln->pyro-Glu)	85.73
qILQVIEAEGLK	N-Term(Gln->pyro-Glu)	83.43
qILQVIEAEGLK	N-Term(Gln->pyro-Glu)	80.43
qILQVIEAEGLK	N-Term(Gln->pyro-Glu)	78.93
qILQVIEAEGLK	N-Term(Gln->pyro-Glu)	78.53
qILQVIEAEGLK	N-Term(Gln->pyro-Glu)	76.61
qILQVIEAEGLK	N-Term(Gln->pyro-Glu)	75.21
qILQVIEAEGLK	N-Term(Gln->pyro-Glu)	74.81
qILQVIEAEGLK	N-Term(Gln->pyro-Glu)	74.63
qILQVIEAEGLK	N-Term(Gln->pyro-Glu)	73.73
qILQVIEAEGLK	N-Term(Gln->pyro-Glu)	73.12
qILQVIEAEGLK	N-Term(Gln->pyro-Glu)	72.69
qILQVIEAEGLK	N-Term(Gln->pyro-Glu)	72.51
qILQVIEAEGLK	N-Term(Gln->pyro-Glu)	72.3
qILQVIEAEGLK	N-Term(Gln->pyro-Glu)	72.28
qILQVIEAEGLK	N-Term(Gln->pyro-Glu)	72.22
qILQVIEAEGLK	N-Term(Gln->pyro-Glu)	71.74
qILQVIEAEGLK	N-Term(Gln->pyro-Glu)	71.29
qILQVIEAEGLK	N-Term(Gln->pyro-Glu)	71.25
qILQVIEAEGLK	N-Term(Gln->pyro-Glu)	71.22
qILQVIEAEGLK	N-Term(Gln->pyro-Glu)	70.66
qILQVIEAEGLK	N-Term(Gln->pyro-Glu)	70.22
qILQVIEAEGLK	N-Term(Gln->pyro-Glu)	68.87
qILQVIEAEGLK	N-Term(Gln->pyro-Glu)	68.42
qILQVIEAEGLK	N-Term(Gln->pyro-Glu)	68.03
qILQVIEAEGLK	N-Term(Gln->pyro-Glu)	68
qILQVIEAEGLK	N-Term(Gln->pyro-Glu)	67.97
qILQVIEAEGLK	N-Term(Gln->pyro-Glu)	67.69
qILQVIEAEGLK	N-Term(Gln->pyro-Glu)	66.93
qILQVIEAEGLK	N-Term(Gln->pyro-Glu)	66.82
qILQVIEAEGLK	N-Term(Gln->pyro-Glu)	66.63
qILQVIEAEGLK	N-Term(Gln->pyro-Glu)	66.06
qILQVIEAEGLK	N-Term(Gln->pyro-Glu)	65.8
qILQVIEAEGLK	N-Term(Gln->pyro-Glu)	65.43
qILQVIEAEGLK	N-Term(Gln->pyro-Glu)	62.91
qILQVIEAEGLK	N-Term(Gln->pyro-Glu)	62.28
qILQVIEAEGLK	N-Term(Gln->pyro-Glu)	60.9
qILQVIEAEGLK	N-Term(Gln->pyro-Glu)	60.42
qILQVIEAEGLK	N-Term(Gln->pyro-Glu)	56.47
qVGTDGLLR	N-Term(Gln->pyro-Glu)	32.2
qILQVIEAEGLK	N-Term(Gln->pyro-Glu)	31.05
LVLENYSDAPmTPK	M11(Oxidation)	74.02
LADGEFTHEmQVR	M10(Oxidation)	63.93
KVEQWkEK	K6(GlyGly)	37.15
IIPTTESScR	C9(Carbamidomethyl)	55.08
IIPTTESScR	C9(Carbamidomethyl)	36.92
SGTSPLAcLNAMLHSNSR	C8(Carbamidomethyl)	107.68
SGTSPLAcLNAMLHSNSR	C8(Carbamidomethyl)	104.98
SGTSPLAcLNAMLHSNSR	C8(Carbamidomethyl)	102.78
SGTSPLAcLNAMLHSNSR	C8(Carbamidomethyl)	99.32
SGTSPLAcLNAMLHSNSR	C8(Carbamidomethyl)	93.89
SGTSPLAcLNAMLHSNSR	C8(Carbamidomethyl)	84.05
SGTSPLAcLNAMLHSNSR	C8(Carbamidomethyl)	83.64
SGTSPLAcLNAMLHSNSR	C8(Carbamidomethyl)	83.43
SGTSPLAcLNAMLHSNSR	C8(Carbamidomethyl)	79.78
SGTSPLAcLNAMLHSNSR	C8(Carbamidomethyl)	78.35
SGTSPLAcLNAMLHSNSR	C8(Carbamidomethyl)	71.53
SGTSPLAcLNAMLHSNSR	C8(Carbamidomethyl)	70.58
SGTSPLAcLNAMLHSNSR	C8(Carbamidomethyl)	69.68
SGTSPLAcLNAMLHSNSR	C8(Carbamidomethyl)	68.66
SGTSPLAcLNAMLHSNSR	C8(Carbamidomethyl)	68.38
SGTSPLAcLNAMLHSNSR	C8(Carbamidomethyl)	63.23
SGTSPLAcLNAMLHSNSR	C8(Carbamidomethyl)	60.92
SGTSPLAcLNAMLHSNSR	C8(Carbamidomethyl)	60.68
SGTSPLAcLNAMLHSNSR	C8(Carbamidomethyl)	60.51
SGTSPLAcLNAMLHSNSR	C8(Carbamidomethyl)	58.57
SGTSPLAcLNAMLHSNSR	C8(Carbamidomethyl)	55.88
SGTSPLAcLNAMLHSNSR	C8(Carbamidomethyl)	54.27
SGTSPLAcLNAMLHSNSR	C8(Carbamidomethyl)	54.25
GQPTYQIcPR	C8(Carbamidomethyl)	53.92
SGTSPLAcLNAMLHSNSR	C8(Carbamidomethyl)	53.64
SGTSPLAcLNAMLHSNSR	C8(Carbamidomethyl)	53.41
SGTSPLAcLNAMLHSNSR	C8(Carbamidomethyl)	51.98
SGTSPLAcLNAMLHSNSR	C8(Carbamidomethyl)	51.19
SGTSPLAcLNAMLHSNSR	C8(Carbamidomethyl)	50.08
SGTSPLAcLNAMLHSNSR	C8(Carbamidomethyl)	49.25
GQPTYQIcPR	C8(Carbamidomethyl)	48.59
SGTSPLAcLNAMLHSNSR	C8(Carbamidomethyl)	48.22
GQPTYQIcPR	C8(Carbamidomethyl)	44.83
SGTSPLAcLNAMLHSNSR	C8(Carbamidomethyl)	42.94
SGTSPLAcLNAMLHSNSR	C8(Carbamidomethyl)	42.53
GQPTYQIcPR	C8(Carbamidomethyl)	42.25
SGTSPLAcLNAMLHSNSR	C8(Carbamidomethyl)	39.92
SGTSPLAcLNAMLHSNSR	C8(Carbamidomethyl)	36.13
SGTSPLAcLNAMLHSNSR	C8(Carbamidomethyl)	34.56
SGTSPLAcLNAMLHSNSR	C8(Carbamidomethyl)	30.32
SGLcVPGESVR	C4(Carbamidomethyl)	55.35
SGLcVPGESVR	C4(Carbamidomethyl)	49.64
SGLcVPGESVR	C4(Carbamidomethyl)	40.82
SGLcVPGESVR	C4(Carbamidomethyl)	39.44
SGLcVPGESVR	C4(Carbamidomethyl)	33.9
SGLcVPGESVR	C4(Carbamidomethyl)	32.99
SGLcVPGESVR	C4(Carbamidomethyl)	30.16
SGLcVPGESVR	C4(Carbamidomethyl)	30.06
SGLcVPGESVR	C4(Carbamidomethyl)	29.62
VNGAHVESASGFSGcHADGESGSPSSSSSGSLALGSAAIR	C15(Carbamidomethyl); STY(Phospho)	68.75
VNGAHVESASGFSGcHADGESGSPSSSSSGSLALGSAAIR	C15(Carbamidomethyl); STY(Phospho)	92.07
VNGAHVESASGFSGcHADGESGSPSSSSSGSLALGSAAIR	C15(Carbamidomethyl); STY(Phospho)	97.93
VNGAHVESASGFSGcHADGESGSPSSSSSGSLALGSAAIR	C15(Carbamidomethyl); STY(Phospho)	88.84
VNGAHVESASGFSGcHADGESGSPSSSSSGSLALGSAAIR	C15(Carbamidomethyl); STY(Phospho)	78.07
VNGAHVESASGFSGcHADGESGSPSSSSSGSLALGSAAIR	C15(Carbamidomethyl); STY(Phospho)	72.85
VNGAHVESASGFSGcHADGESGSPSSSSSGSLALGSAAIR	C15(Carbamidomethyl)	136.16
VNGAHVESASGFSGcHADGESGSPSSSSSGSLALGSAAIR	C15(Carbamidomethyl)	118.88
VNGAHVESASGFSGcHADGESGSPSSSSSGSLALGSAAIR	C15(Carbamidomethyl)	115.39
VNGAHVESASGFSGcHADGESGSPSSSSSGSLALGSAAIR	C15(Carbamidomethyl)	115.17
VNGAHVESASGFSGcHADGESGSPSSSSSGSLALGSAAIR	C15(Carbamidomethyl)	113.89
VNGAHVESASGFSGcHADGESGSPSSSSSGSLALGSAAIR	C15(Carbamidomethyl)	112.72
VNGAHVESASGFSGcHADGESGSPSSSSSGSLALGSAAIR	C15(Carbamidomethyl)	112.39
VNGAHVESASGFSGcHADGESGSPSSSSSGSLALGSAAIR	C15(Carbamidomethyl)	109
VNGAHVESASGFSGcHADGESGSPSSSSSGSLALGSAAIR	C15(Carbamidomethyl)	108.38
VNGAHVESASGFSGcHADGESGSPSSSSSGSLALGSAAIR	C15(Carbamidomethyl)	107.4
VNGAHVESASGFSGcHADGESGSPSSSSSGSLALGSAAIR	C15(Carbamidomethyl)	103.96
VNGAHVESASGFSGcHADGESGSPSSSSSGSLALGSAAIR	C15(Carbamidomethyl)	95.67
VNGAHVESASGFSGcHADGESGSPSSSSSGSLALGSAAIR	C15(Carbamidomethyl)	67.88
LSSSALNNEFFTHAAQSWR		124.98
LSSSALNNEFFTHAAQSWR		117.88
TDPAGLSSPHLPGTSSAAPDLEGPEFPVESVASR		108.05
LSSSALNNEFFTHAAQSWR		107.42
GEEIDFETPGSILVNTNLR		106.28
GEEIDFETPGSILVNTNLR		106.21
LSSSALNNEFFTHAAQSWR		105.71
EESLQQNVGQEEAEIK		105.52
TDPAGLSSPHLPGTSSAAPDLEGPEFPVESVASR		105.22
LADGEFTHEMQVR		104.05
LSSSALNNEFFTHAAQSWR		102.39
LSSSALNNEFFTHAAQSWR		101.73
EESLQQNVGQEEAEIK		99.49
TDPAGLSSPHLPGTSSAAPDLEGPEFPVESVASR		99.43
EESLQQNVGQEEAEIK		97.27
TDPAGLSSPHLPGTSSAAPDLEGPEFPVESVASR		96.26
LSSSALNNEFFTHAAQSWR		94.59
GEEIDFETPGSILVNTNLR		94.56
GQAEVTQDPAPLLR		93.77
IPSLPQETVDQEPK		93.75
TDPAGLSSPHLPGTSSAAPDLEGPEFPVESVASR		93.57
IPSLPQETVDQEPK		93.41
GQAEVTQDPAPLLR		93.39
LVLENYSDAPMTPK		93.28
EESLQQNVGQEEAEIK		92.99
TDPAGLSSPHLPGTSSAAPDLEGPEFPVESVASR		92.77
LGLTKEESLQQNVGQEEAEIK		92.25
TDPAGLSSPHLPGTSSAAPDLEGPEFPVESVASR		91.71
LGLTKEESLQQNVGQEEAEIK		91.31
LSSSALNNEFFTHAAQSWR		91.23
EESLQQNVGQEEAEIK		90.19
GQAEVTQDPAPLLR		90.15
TDPAGLSSPHLPGTSSAAPDLEGPEFPVESVASR		90.12
LSSSALNNEFFTHAAQSWR		90.02
EESLQQNVGQEEAEIK		89.99
KSFEQAASASFPEK		89.43
SFEQAASASFPEK		88.51
LVLENYSDAPMTPK		88.11
EESLQQNVGQEEAEIK		87.87
LADGEFTHEMQVR		87.79
GQAEVTQDPAPLLR		87.07
GQAEVTQDPAPLLR		87.04
LSSSALNNEFFTHAAQSWR		87.02
LADGEFTHEMQVR		86.67
EESLQQNVGQEEAEIK		86.52
TDPAGLSSPHLPGTSSAAPDLEGPEFPVESVASR		86.16
SFEQAASASFPEK		85.8
EESLQQNVGQEEAEIK		85.47
LADGEFTHEMQVR		84.71
LSSSALNNEFFTHAAQSWR		84.43
IPSLPQETVDQEPK		84.12
GQAEVTQDPAPLLR		84.04
SFEQAASASFPEK		83.98
LADGEFTHEMQVR		83.84
GQAEVTQDPAPLLR		83.68
GQAEVTQDPAPLLR		83.48
TDPAGLSSPHLPGTSSAAPDLEGPEFPVESVASR		83.3
TDPAGLSSPHLPGTSSAAPDLEGPEFPVESVASR		83.27
TDPAGLSSPHLPGTSSAAPDLEGPEFPVESVASR		83.27
GQAEVTQDPAPLLR		83.15
GQAEVTQDPAPLLR		82.79
TDPAGLSSPHLPGTSSAAPDLEGPEFPVESVASR		82.75
LSSSALNNEFFTHAAQSWR		82.41
TDPAGLSSPHLPGTSSAAPDLEGPEFPVESVASR		82.31
LVLENYSDAPMTPK		82.16
LVLENYSDAPMTPK		82.15
LVLENYSDAPMTPK		81.95
TDPAGLSSPHLPGTSSAAPDLEGPEFPVESVASR		81.92
TDPAGLSSPHLPGTSSAAPDLEGPEFPVESVASR		81.38
TDPAGLSSPHLPGTSSAAPDLEGPEFPVESVASR		81.27
LSSSALNNEFFTHAAQSWR		80.77
TDPAGLSSPHLPGTSSAAPDLEGPEFPVESVASR		80.71
NRGEEIDFETPGSILVNTNLR		80.1
TDPAGLSSPHLPGTSSAAPDLEGPEFPVESVASR		79.94
TDPAGLSSPHLPGTSSAAPDLEGPEFPVESVASR		79.68
TDPAGLSSPHLPGTSSAAPDLEGPEFPVESVASR		79.37
QILQVIEAEGLK		78.71
LADGEFTHEMQVR		78.66
EESLQQNVGQEEAEIK		78.47
GQAEVTQDPAPLLR		78.45
TDPAGLSSPHLPGTSSAAPDLEGPEFPVESVASR		78.07
IPSLPQETVDQEPK		77.97
TFHALPSHFQQQLLFLLPEVDR		77.95
TDPAGLSSPHLPGTSSAAPDLEGPEFPVESVASR		77.15
GQAEVTQDPAPLLR		77.03
NRGEEIDFETPGSILVNTNLR		76.69
TDPAGLSSPHLPGTSSAAPDLEGPEFPVESVASR		76.52
TFHALPSHFQQQLLFLLPEVDR		76.45
GQAEVTQDPAPLLR		76.4
TDPAGLSSPHLPGTSSAAPDLEGPEFPVESVASR		76.38
TDPAGLSSPHLPGTSSAAPDLEGPEFPVESVASR		76.33
LVLENYSDAPMTPK		76.2
LADGEFTHEMQVR		75.86
TDPAGLSSPHLPGTSSAAPDLEGPEFPVESVASR		75.85
IPSLPQETVDQEPK		75.78
TDPAGLSSPHLPGTSSAAPDLEGPEFPVESVASR		74.94
TFHALPSHFQQQLLFLLPEVDR		74.93
NRGEEIDFETPGSILVNTNLR		74.89
LVLENYSDAPMTPK		74.85
NRGEEIDFETPGSILVNTNLR		74.84
TFHALPSHFQQQLLFLLPEVDR		74.44
QILQVIEAEGLK		71.69
EESLQQNVGQEEAEIK		71.58
NRGEEIDFETPGSILVNTNLR		71.5
GQAEVTQDPAPLLR		71.4
TDPAGLSSPHLPGTSSAAPDLEGPEFPVESVASR		71.34
EESLQQNVGQEEAEIK		70.24
ASASPDRIPSLPQETVDQEPK		70.19
TFHALPSHFQQQLLFLLPEVDR		70.18
LADGEFTHEMQVR		70.12
TFHALPSHFQQQLLFLLPEVDR		69.98
LVLENYSDAPMTPK		69.84
TDPAGLSSPHLPGTSSAAPDLEGPEFPVESVASR		69.51
SFEQAASASFPEK		69.46
SFEQAASASFPEK		69.41
LVLENYSDAPMTPK		68.37
LSSSALNNEFFTHAAQSWR		68.35
NRGEEIDFETPGSILVNTNLR		68.18
LADGEFTHEMQVR		68
NRGEEIDFETPGSILVNTNLR		67.99
LADGEFTHEMQVR		67.76
SFEQAASASFPEK		67.56
ASASPDRIPSLPQETVDQEPK		67.51
TDPAGLSSPHLPGTSSAAPDLEGPEFPVESVASR		67.47
LVLENYSDAPMTPK		67.4
EESLQQNVGQEEAEIK		67.38
LVLENYSDAPMTPK		67.21
SFEQAASASFPEK		67.19
NRGEEIDFETPGSILVNTNLR		66.99
NRGEEIDFETPGSILVNTNLR		66.92
TFHALPSHFQQQLLFLLPEVDR		66.88
NRGEEIDFETPGSILVNTNLR		66.81
SFEQAASASFPEK		66.75
SVASDVPLYK		66.73
NRGEEIDFETPGSILVNTNLR		66.39
SFEQAASASFPEK		66.18
NRGEEIDFETPGSILVNTNLR		65.71
NRGEEIDFETPGSILVNTNLR		63.83
TDPAGLSSPHLPGTSSAAPDLEGPEFPVESVASR		63.62
ASASPDRIPSLPQETVDQEPK		63.43
LVLENYSDAPMTPK		63.17
NTIESVHTEKPQPTKEEPK		63.05
ASASPDRIPSLPQETVDQEPK		62.32
TFHALPSHFQQQLLFLLPEVDR		62.32
TDPAGLSSPHLPGTSSAAPDLEGPEFPVESVASR		62.3
GEEIDFETPGSILVNTNLR		62.23
LGLTKEESLQQNVGQEEAEIK		61.4
SFEQAASASFPEK		61.2
NRGEEIDFETPGSILVNTNLR		60.94
LGLTKEESLQQNVGQEEAEIK		60.85
TDPAGLSSPHLPGTSSAAPDLEGPEFPVESVASR		60.83
GQAEVTQDPAPLLR		60.69
GEEIDFETPGSILVNTNLR		60.54
LSSSALNNEFFTHAAQSWR		60.37
NRGEEIDFETPGSILVNTNLR		60.1
GQAEVTQDPAPLLR		60.05
NRGEEIDFETPGSILVNTNLR		59.97
LVLENYSDAPMTPK		59.62
LVLENYSDAPMTPK		59.32
NTIESVHTEKPQPTK		59.32
LSSSALNNEFFTHAAQSWR		59.32
NRGEEIDFETPGSILVNTNLR		59.3
LSSSALNNEFFTHAAQSWR		59.12
SFEQAASASFPEK		58.77
GQAEVTQDPAPLLR		58.58
LADGEFTHEMQVR		58.57
NRGEEIDFETPGSILVNTNLR		58.42
TDPAGLSSPHLPGTSSAAPDLEGPEFPVESVASR		58.32
NRGEEIDFETPGSILVNTNLR		58.15
NRGEEIDFETPGSILVNTNLR		58.12
NRGEEIDFETPGSILVNTNLR		58.06
KDALQWSR		58.03
SVASDVPLYKDGEAK		57.95
NRGEEIDFETPGSILVNTNLR		57.8
LSSSALNNEFFTHAAQSWR		57.72
LVLENYSDAPMTPK		57.59
TFHALPSHFQQQLLFLLPEVDR		57.49
ASASPDRIPSLPQETVDQEPK		57.47
TDPAGLSSPHLPGTSSAAPDLEGPEFPVESVASR		57.39
NRGEEIDFETPGSILVNTNLR		57.31
GGEGLFYK		56.95
LSSSALNNEFFTHAAQSWR		56.64
LADGEFTHEMQVR		56.57
NRGEEIDFETPGSILVNTNLR		56.48
TDPAGLSSPHLPGTSSAAPDLEGPEFPVESVASR		56.33
NRGEEIDFETPGSILVNTNLR		56.09
IPSLPQETVDQEPK		56.07
SFEQAASASFPEK		56.04
LVLENYSDAPMTPK		55.64
TFHALPSHFQQQLLFLLPEVDR		55.42
KQESEQAGVAK		55.31
LSSSALNNEFFTHAAQSWR		55.31
NTIESVHTEKPQPTKEEPK		55.26
NRGEEIDFETPGSILVNTNLR		55.11
ASASPDRIPSLPQETVDQEPK		54.83
LSSSALNNEFFTHAAQSWR		54.68
SVASDVPLYKDGEAK		54.53
NRGEEIDFETPGSILVNTNLR		54.4
NTIESVHTEKPQPTKEEPK		54.33
GGEGLFYK		54.11
NRGEEIDFETPGSILVNTNLR		54.11
TFHALPSHFQQQLLFLLPEVDR		53.68
TDPAGLSSPHLPGTSSAAPDLEGPEFPVESVASR		53.6
LSSSALNNEFFTHAAQSWR		53.54
NRGEEIDFETPGSILVNTNLR		53.52
LVLENYSDAPMTPK		53.49
LSSSALNNEFFTHAAQSWR		53.41
GGEGLFYK		53.39
NRGEEIDFETPGSILVNTNLR		53.19
TDPAGLSSPHLPGTSSAAPDLEGPEFPVESVASR		53.12
LSSSALNNEFFTHAAQSWR		52.83
IQAEPDNLAR		52.67
QILQVIEAEGLK		52.51
LSSSALNNEFFTHAAQSWR		52.51
NRGEEIDFETPGSILVNTNLR		52.42
KSFEQAASASFPEK		52.39
SFEQAASASFPEK		52.37
NRGEEIDFETPGSILVNTNLR		52.31
LADGEFTHEMQVR		52.23
NRGEEIDFETPGSILVNTNLR		52.03
LSSSALNNEFFTHAAQSWR		51.88
LSSSALNNEFFTHAAQSWR		51.79
SFEQAASASFPEK		51.71
LSSSALNNEFFTHAAQSWR		51.68
LSSSALNNEFFTHAAQSWR		51.47
GGEGLFYK		50.86
SFEQAASASFPEK		50.63
LSSSALNNEFFTHAAQSWR		50.61
LSSSALNNEFFTHAAQSWR		50.53
QVGTDGLLR		50.43
LADGEFTHEMQVR		50.4
NRGEEIDFETPGSILVNTNLR		50.11
LSSSALNNEFFTHAAQSWR		49.91
NRGEEIDFETPGSILVNTNLR		49.73
TFHALPSHFQQQLLFLLPEVDR		49.7
TFHALPSHFQQQLLFLLPEVDR		49.61
SFEQAASASFPEK		49.37
LSSSALNNEFFTHAAQSWR		49.34
NRGEEIDFETPGSILVNTNLR		48.93
LGLTKEESLQQNVGQEEAEIK		48.8
SVASDVPLYK		48.31
QILQVIEAEGLK		48.21
QILQVIEAEGLK		48.2
TFHALPSHFQQQLLFLLPEVDR		48.19
LSSSALNNEFFTHAAQSWR		48.17
TDPAGLSSPHLPGTSSAAPDLEGPEFPVESVASR		48.02
TDPAGLSSPHLPGTSSAAPDLEGPEFPVESVASR		47.77
TDPAGLSSPHLPGTSSAAPDLEGPEFPVESVASR		47.75
LSSSALNNEFFTHAAQSWR		47.48
NRGEEIDFETPGSILVNTNLR		47.45
TDPAGLSSPHLPGTSSAAPDLEGPEFPVESVASR		47.41
ISLFTLKK		46.86
LVLENYSDAPMTPK		46.77
SFEQAASASFPEK		46.72
NRGEEIDFETPGSILVNTNLR		46.61
FFEDYYGQK		46.45
TFHALPSHFQQQLLFLLPEVDR		46.45
SFEQAASASFPEK		46.28
LVLENYSDAPMTPK		46.15
LSSSALNNEFFTHAAQSWR		46.05
TDPAGLSSPHLPGTSSAAPDLEGPEFPVESVASR		45.9
LSSSALNNEFFTHAAQSWR		45.85
IPSLPQETVDQEPK		45.73
LSSSALNNEFFTHAAQSWR		45.72
LVLENYSDAPMTPK		45.52
SFEQAASASFPEK		45.35
TDPAGLSSPHLPGTSSAAPDLEGPEFPVESVASR		45.33
LSSSALNNEFFTHAAQSWR		45.17
KTGVMLPR		45.11
TDPAGLSSPHLPGTSSAAPDLEGPEFPVESVASR		45.05
QVGTDGLLR		44.97
TFHALPSHFQQQLLFLLPEVDR		44.94
LSSSALNNEFFTHAAQSWR		44.89
NRGEEIDFETPGSILVNTNLR		44.86
TDPAGLSSPHLPGTSSAAPDLEGPEFPVESVASR		44.61
TFHALPSHFQQQLLFLLPEVDR		44.57
NRGEEIDFETPGSILVNTNLR		44.43
LSSSALNNEFFTHAAQSWR		44.37
LSSSALNNEFFTHAAQSWR		44.32
ASASPDRIPSLPQETVDQEPKDQK		44.25
LADGEFTHEMQVR		44.21
SVASDVPLYK		44
LSSSALNNEFFTHAAQSWR		43.96
NRGEEIDFETPGSILVNTNLR		43.96
TFHALPSHFQQQLLFLLPEVDR		43.88
FFEDYYGQK		43.51
TFHALPSHFQQQLLFLLPEVDR		43.43
NRGEEIDFETPGSILVNTNLR		43.42
NRGEEIDFETPGSILVNTNLR		43.07
EESLQQNVGQEEAEIK		43
DALQWSR		42.9
NRGEEIDFETPGSILVNTNLR		42.78
TDPAGLSSPHLPGTSSAAPDLEGPEFPVESVASR		42.69
LSSSALNNEFFTHAAQSWR		42.65
SVASDVPLYK		42.53
SVASDVPLYK		42.01
NRGEEIDFETPGSILVNTNLR		41.97
NRGEEIDFETPGSILVNTNLR		41.83
LSSSALNNEFFTHAAQSWR		41.81
LSSSALNNEFFTHAAQSWR		41.58
TDPAGLSSPHLPGTSSAAPDLEGPEFPVESVASR		41.55
LSSSALNNEFFTHAAQSWR		41.41
NRGEEIDFETPGSILVNTNLR		41.26
SFEQAASASFPEK		41.11
LSSSALNNEFFTHAAQSWR		40.89
GGEGLFYK		40.68
FFEDYYGQK		40.68
ISLFTLK		40.58
LSSSALNNEFFTHAAQSWR		40.56
SVASDVPLYK		40.42
LSSSALNNEFFTHAAQSWR		40.05
TFHALPSHFQQQLLFLLPEVDR		39.97
NRGEEIDFETPGSILVNTNLR		39.82
LSSSALNNEFFTHAAQSWR		39.8
NRGEEIDFETPGSILVNTNLR		39.71
SFEQAASASFPEK		39.67
FFEDYYGQK		39.23
ASASPDRIPSLPQETVDQEPK		39.15
ISLFTLKK		39.03
NRGEEIDFETPGSILVNTNLR		38.8
NTIESVHTEKPQPTKEEPK		38.64
ISLFTLK		38.59
LSSSALNNEFFTHAAQSWR		38.48
LSSSALNNEFFTHAAQSWR		38.37
TFHALPSHFQQQLLFLLPEVDR		37.77
TFHALPSHFQQQLLFLLPEVDR		37.58
ISLFTLK		37.56
LSSSALNNEFFTHAAQSWR		37.28
LSSSALNNEFFTHAAQSWR		37.23
GQAEVTQDPAPLLR		37.22
NRGEEIDFETPGSILVNTNLR		37.19
FFEDYYGQK		37.05
LADGEFTHEMQVR		36.96
GQAEVTQDPAPLLR		36.62
LVLENYSDAPMTPK		36.57
SVASDVPLYK		36.47
NRGEEIDFETPGSILVNTNLR		36.01
IQAEPDNLAR		35.71
ISLFTLK		35.7
SVASDVPLYK		35.69
LSSSALNNEFFTHAAQSWR		35.59
ISLFTLK		35.47
ISLFTLK		35.34
TDPAGLSSPHLPGTSSAAPDLEGPEFPVESVASR		35.3
GGEGLFYK		35.18
ISLFTLK		35.08
FFEDYYGQK		35
ISLFTLK		34.99
TGVMLPR		34.95
LADGEFTHEMQVR		34.78
SVASDVPLYK		34.72
ISLFTLK		34.71
TFHALPSHFQQQLLFLLPEVDR		34.54
LSSSALNNEFFTHAAQSWR		34.49
LADGEFTHEMQVR		34.4
FFEDYYGQK		34.29
IQAEPDNLAR		34.08
TFHALPSHFQQQLLFLLPEVDR		34.06
LADGEFTHEMQVR		33.97
LSSSALNNEFFTHAAQSWR		33.9
SFEQAASASFPEK		33.8
FFEDYYGQK		33.63
SVASDVPLYK		33.61
LVLENYSDAPMTPK		33.51
LVLENYSDAPMTPK		33.47
TFHALPSHFQQQLLFLLPEVDR		33.09
GGEGLFYK		32.92
ISLFTLK		32.91
TFHALPSHFQQQLLFLLPEVDR		32.86
TFHALPSHFQQQLLFLLPEVDR		32.68
TFHALPSHFQQQLLFLLPEVDR		32.52
NRGEEIDFETPGSILVNTNLR		32.5
ISLFTLK		32.47
IQAEPDNLAR		32.34
LSSSALNNEFFTHAAQSWR		32.3
LSSSALNNEFFTHAAQSWR		32.29
NRGEEIDFETPGSILVNTNLR		32.17
GGEGLFYK		32.03
TFHALPSHFQQQLLFLLPEVDR		31.96
IQAEPDNLAR		31.82
ISLFTLK		31.73
GQAEVTQDPAPLLR		31.59
VVLTPLK		31.37
ISLFTLK		31.31
TFHALPSHFQQQLLFLLPEVDR		31.29
ISLFTLK		31.11
DALQWSR		31.03
KVEQWKEK		30.98
ISLFTLK		30.97
TFHALPSHFQQQLLFLLPEVDR		30.92
NRGEEIDFETPGSILVNTNLR		30.83
ISLFTLK		30.71
LVLENYSDAPMTPK		30.69
TDPAGLSSPHLPGTSSAAPDLEGPEFPVESVASR		30.52
EESLQQNVGQEEAEIK		30.34
LADGEFTHEMQVR		30.26
LADGEFTHEMQVR		30.25
LADGEFTHEMQVR		30.15
NRGEEIDFETPGSILVNTNLR		30.15
TWAEAAR		30.03
LSSSALNNEFFTHAAQSWR		29.92
LSSSALNNEFFTHAAQSWR		29.74
