# Supplementary material for: Mutant ASXL1 cooperates with BAP1 to promote myeloid leukaemogenesis
Source: Nat Commun. 2018 Jul 16;9:2733. doi: 10.1038/s41467-018-05085-9 (PMC6048047; doi:10.1038/s41467-018-05085-9)
Supplement: Supplementary file 6 — Supplementary Data 3 [file 41467_2018_5085_MOESM6_ESM.xlsx]

## Sheet: ASXL1-MT alone
Supplemental Data 3: The list of proteins that interact with ASXL1-MT in the absence of BAP1 coexpression, related to Figure 2. 293T cells were transfected with ASXL1-MT alone, and 622 ASXL1-MT-binding proteins were identified by nano LC-MS/MS. See also Figure 2, a and b.
Description	Score
protein arginine N-methyltransferase 5 isoform a [Homo sapiens]	25798.4
putative Polycomb group protein ASXL1 isoform 1 [Homo sapiens]	21143.3
methylosome protein 50 [Homo sapiens]	19674.4
eukaryotic translation initiation factor 4B [Homo sapiens]	5752.07
40S ribosomal protein S12 [Homo sapiens]	4933.16
nucleolin [Homo sapiens]	4865.31
60S acidic ribosomal protein P1 isoform 1 [Homo sapiens]	4802.8
eukaryotic translation initiation factor 3 subunit A [Homo sapiens]	4209.98
kinesin-like protein KIF11 [Homo sapiens]	3879.71
actin, cytoplasmic 2 [Homo sapiens]	3432.09
eukaryotic translation initiation factor 3 subunit B [Homo sapiens]	3405.87
actin, cytoplasmic 1 [Homo sapiens]	3317.38
complement component 1 Q subcomponent-binding protein, mitochondrial precursor [Homo sapiens]	3207.77
eukaryotic translation initiation factor 3 subunit E [Homo sapiens]	3160.28
heat shock 70 kDa protein 1A/1B [Homo sapiens]	3022.85
eukaryotic translation initiation factor 3 subunit C [Homo sapiens]	2799.14
eukaryotic translation initiation factor 3 subunit D [Homo sapiens]	2761.92
40S ribosomal protein S6 [Homo sapiens]	2726.47
eukaryotic translation initiation factor 3 subunit L isoform 1 [Homo sapiens]	2303.2
heat shock cognate 71 kDa protein isoform 1 [Homo sapiens]	2240.2
heterogeneous nuclear ribonucleoprotein K isoform b [Homo sapiens]	2187.33
40S ribosomal protein S15a [Homo sapiens]	2152.65
splicing factor 3B subunit 1 isoform 1 [Homo sapiens]	2090.86
40S ribosomal protein S5 [Homo sapiens]	2013.79
60 kDa heat shock protein, mitochondrial [Homo sapiens]	1993.34
60S acidic ribosomal protein P2 [Homo sapiens]	1974.87
keratin, type I cytoskeletal 10 [Homo sapiens]	1909.48
eukaryotic translation initiation factor 3 subunit I [Homo sapiens]	1823.12
T-complex protein 1 subunit beta isoform 1 [Homo sapiens]	1768.96
ubiquitin carboxyl-terminal hydrolase BAP1 [Homo sapiens]	1764.72
heterogeneous nuclear ribonucleoprotein U isoform a [Homo sapiens]	1735.62
eukaryotic translation initiation factor 3 subunit H [Homo sapiens]	1714.18
ankyrin repeat and FYVE domain-containing protein 1 isoform 1 [Homo sapiens]	1707.09
RNA-binding protein 10 isoform 5 [Homo sapiens]	1663.81
microtubule-associated protein 1B [Homo sapiens]	1663.25
RNA-binding protein 10 isoform 4 [Homo sapiens]	1655.36
methylosome subunit pICln [Homo sapiens]	1644.02
ATP-dependent RNA helicase A [Homo sapiens]	1597.39
keratin, type II cytoskeletal 1 [Homo sapiens]	1584.61
leucine-rich PPR motif-containing protein, mitochondrial precursor [Homo sapiens]	1551.39
60S acidic ribosomal protein P0 [Homo sapiens]	1516.37
eukaryotic translation initiation factor 3 subunit M [Homo sapiens]	1500.3
splicing factor 3B subunit 3 [Homo sapiens]	1456.13
40S ribosomal protein SA [Homo sapiens]	1425.98
nucleophosmin isoform 2 [Homo sapiens]	1425.04
60S ribosomal protein L4 [Homo sapiens]	1396.23
eukaryotic translation initiation factor 3 subunit F [Homo sapiens]	1377.76
transitional endoplasmic reticulum ATPase [Homo sapiens]	1372.16
uncharacterized protein C11orf84 [Homo sapiens]	1359.44
host cell factor 1 [Homo sapiens]	1358.72
OTU domain-containing protein 4 isoform 3 [Homo sapiens]	1354.02
tubulin beta chain [Homo sapiens]	1352.95
40S ribosomal protein S2 [Homo sapiens]	1319.68
rho-associated protein kinase 1 [Homo sapiens]	1302.7
keratin, type I cytoskeletal 9 [Homo sapiens]	1292.28
DBIRD complex subunit KIAA1967 [Homo sapiens]	1271.2
40S ribosomal protein S4, X isoform X isoform [Homo sapiens]	1264.64
60S ribosomal protein L3 isoform a [Homo sapiens]	1239.35
60S ribosomal protein L7a [Homo sapiens]	1221.29
heterogeneous nuclear ribonucleoprotein M isoform b [Homo sapiens]	1199.29
78 kDa glucose-regulated protein precursor [Homo sapiens]	1188.7
heterogeneous nuclear ribonucleoprotein L isoform a [Homo sapiens]	1165.59
T-complex protein 1 subunit alpha isoform a [Homo sapiens]	1155.59
guanine nucleotide-binding protein subunit beta-2-like 1 [Homo sapiens]	1152.2
tubulin alpha-1B chain [Homo sapiens]	1128.64
40S ribosomal protein S15 [Homo sapiens]	1117.47
60S ribosomal protein L6 [Homo sapiens]	1106.22
heterogeneous nuclear ribonucleoprotein Q isoform 5 [Homo sapiens]	1101.63
X-ray repair cross-complementing protein 5 [Homo sapiens]	1097.85
T-complex protein 1 subunit eta isoform d [Homo sapiens]	1073.72
40S ribosomal protein S3a isoform 1 [Homo sapiens]	1063.29
THO complex subunit 4 [Homo sapiens]	1052.13
polyadenylate-binding protein 1 [Homo sapiens]	1051.39
tubulin alpha-1C chain [Homo sapiens]	1045.59
60S ribosomal protein L5 [Homo sapiens]	1039.39
tubulin beta-4A chain [Homo sapiens]	1037.91
T-complex protein 1 subunit zeta isoform a [Homo sapiens]	1036.11
ATP-dependent RNA helicase DDX3X isoform 2 [Homo sapiens]	1021.06
26S proteasome non-ATPase regulatory subunit 2 [Homo sapiens]	1020.18
eukaryotic translation initiation factor 3 subunit G [Homo sapiens]	1019.69
40S ribosomal protein S17-like [Homo sapiens]	1015.67
40S ribosomal protein S3 isoform 1 [Homo sapiens]	1011.49
interleukin enhancer-binding factor 2 isoform 2 [Homo sapiens]	997.773
ADP/ATP translocase 2 [Homo sapiens]	990.845
eukaryotic translation initiation factor 3 subunit K [Homo sapiens]	990.548
serine/threonine-protein kinase RIO1 isoform 1 [Homo sapiens]	980.711
40S ribosomal protein S23 [Homo sapiens]	978.017
heterogeneous nuclear ribonucleoprotein H [Homo sapiens]	960.132
putative ATP-dependent RNA helicase DHX30 isoform 2 [Homo sapiens]	959.552
ADP/ATP translocase 3 [Homo sapiens]	934.426
interleukin enhancer-binding factor 3 isoform c [Homo sapiens]	914.241
insulin-like growth factor 2 mRNA-binding protein 1 isoform 1 [Homo sapiens]	910.061
ubiquitin carboxyl-terminal hydrolase 15 isoform 2 [Homo sapiens]	895.954
T-complex protein 1 subunit theta [Homo sapiens]	862.902
40S ribosomal protein S8 [Homo sapiens]	854.053
60S ribosomal protein L10a [Homo sapiens]	831.859
60S ribosomal protein L12 [Homo sapiens]	804.69
60S ribosomal protein L9 [Homo sapiens]	790.533
arf-GAP with coiled-coil, ANK repeat and PH domain-containing protein 2 [Homo sapiens]	785.872
TGF-beta-activated kinase 1 and MAP3K7-binding protein 1 isoform alpha [Homo sapiens]	782.381
stress-70 protein, mitochondrial precursor [Homo sapiens]	776.148
U2 small nuclear ribonucleoprotein A' [Homo sapiens]	774.702
T-complex protein 1 subunit gamma isoform a [Homo sapiens]	772.229
T-complex protein 1 subunit epsilon [Homo sapiens]	765.815
serine/threonine-protein phosphatase PGAM5, mitochondrial isoform 1 [Homo sapiens]	761.928
elongation factor 1-gamma [Homo sapiens]	761.356
serine/threonine-protein phosphatase PGAM5, mitochondrial isoform 2 [Homo sapiens]	758.957
eukaryotic translation initiation factor 4 gamma 1 isoform 4 [Homo sapiens]	758.888
40S ribosomal protein S7 [Homo sapiens]	756.902
actin, alpha skeletal muscle [Homo sapiens]	752.318
calmodulin-regulated spectrin-associated protein 3 isoform 2 [Homo sapiens]	739.123
40S ribosomal protein S10 [Homo sapiens]	732.07
pre-mRNA-processing factor 19 [Homo sapiens]	730.958
heterogeneous nuclear ribonucleoprotein F [Homo sapiens]	730.286
eukaryotic translation initiation factor 5A-1 isoform B [Homo sapiens]	728.066
heat shock protein HSP 90-alpha isoform 2 [Homo sapiens]	697.929
26S protease regulatory subunit 6B isoform 1 [Homo sapiens]	696.458
heterogeneous nuclear ribonucleoproteins A2/B1 isoform A2 [Homo sapiens]	685.687
60S ribosomal protein L18 isoform 2 [Homo sapiens]	685.422
filamin-A isoform 1 [Homo sapiens]	683.876
probable ATP-dependent RNA helicase DDX17 isoform 1 [Homo sapiens]	672.176
polypyrimidine tract-binding protein 1 isoform c [Homo sapiens]	670.452
small nuclear ribonucleoprotein-associated proteins B and B' isoform B [Homo sapiens]	669.729
60S ribosomal protein L15 isoform 1 [Homo sapiens]	666.808
heterogeneous nuclear ribonucleoprotein A1 isoform a [Homo sapiens]	666.587
T-complex protein 1 subunit delta isoform a [Homo sapiens]	664.638
probable ATP-dependent RNA helicase DDX5 [Homo sapiens]	662.94
heterogeneous nuclear ribonucleoprotein U-like protein 1 isoform d [Homo sapiens]	661.811
60S ribosomal protein L8 [Homo sapiens]	660.392
influenza virus NS1A-binding protein [Homo sapiens]	658.26
nuclease-sensitive element-binding protein 1 [Homo sapiens]	655.187
pyruvate dehydrogenase E1 component subunit beta, mitochondrial isoform 1 precursor [Homo sapiens]	650.314
U5 small nuclear ribonucleoprotein 200 kDa helicase [Homo sapiens]	636.062
RING finger protein 219 [Homo sapiens]	630.784
small nuclear ribonucleoprotein Sm D1 [Homo sapiens]	619.021
eukaryotic initiation factor 4A-I isoform 1 [Homo sapiens]	605.957
heat shock 70 kDa protein 4 [Homo sapiens]	600.522
WD repeat-containing protein 6 [Homo sapiens]	598.2
transcription intermediary factor 1-beta [Homo sapiens]	596.104
14-3-3 protein epsilon [Homo sapiens]	595.426
40S ribosomal protein S14 [Homo sapiens]	591.692
pyruvate dehydrogenase E1 component subunit alpha, somatic form, mitochondrial isoform 1 precursor [Homo sapiens]	588.895
splicing factor 3B subunit 2 [Homo sapiens]	579.989
polyadenylate-binding protein 4 isoform 3 [Homo sapiens]	578.785
tropomodulin-3 [Homo sapiens]	578.729
poly [ADP-ribose] polymerase 1 [Homo sapiens]	577.384
60S ribosomal protein L7 [Homo sapiens]	560.067
serine/threonine-protein kinase 38 [Homo sapiens]	558.544
60S ribosomal protein L10 isoform a [Homo sapiens]	557.827
40S ribosomal protein S24 isoform a [Homo sapiens]	555.295
heat shock protein HSP 90-beta isoform c [Homo sapiens]	544.681
heterogeneous nuclear ribonucleoprotein H2 [Homo sapiens]	544.513
14-3-3 protein gamma [Homo sapiens]	530.303
heterogeneous nuclear ribonucleoprotein D0 isoform c [Homo sapiens]	529.229
40S ribosomal protein S9 [Homo sapiens]	524.265
dynactin subunit 2 isoform 3 [Homo sapiens]	516.805
keratin, type II cytoskeletal 2 epidermal [Homo sapiens]	512.141
dihydrolipoyllysine-residue acetyltransferase component of pyruvate dehydrogenase complex, mitochondrial precursor [Homo sapiens]	511.314
U4/U6 small nuclear ribonucleoprotein Prp31 [Homo sapiens]	510.834
kanadaptin [Homo sapiens]	510.032
guanine nucleotide-binding protein-like 3 isoform 2 [Homo sapiens]	507.253
nucleolar RNA helicase 2 isoform 2 [Homo sapiens]	504.777
gelsolin isoform b [Homo sapiens]	503.553
myb-binding protein 1A isoform 2 [Homo sapiens]	499.777
zinc finger CCCH-type antiviral protein 1 isoform 2 [Homo sapiens]	493.609
WD repeat-containing protein 26 isoform b [Homo sapiens]	491.93
X-ray repair cross-complementing protein 6 [Homo sapiens]	491.446
eukaryotic translation initiation factor 3 subunit J [Homo sapiens]	488.412
spindlin-1 [Homo sapiens]	487.749
beta-actin-like protein 2 [Homo sapiens]	481.308
60S ribosomal protein L14 [Homo sapiens]	479.67
insulin receptor substrate 4 [Homo sapiens]	471.881
protein arginine N-methyltransferase 1 isoform 3 [Homo sapiens]	470.233
elongation factor 1-alpha 1 [Homo sapiens]	467.616
60S ribosomal protein L11 isoform 1 [Homo sapiens]	466.461
26S protease regulatory subunit 7 isoform 1 [Homo sapiens]	464.873
coronin-1C isoform 1 [Homo sapiens]	464.054
14-3-3 protein zeta/delta [Homo sapiens]	460.341
DNA-binding protein A isoform a [Homo sapiens]	459.58
60S ribosomal protein L13 isoform 1 [Homo sapiens]	457.949
60S ribosomal protein L30 [Homo sapiens]	457.716
alpha-centractin [Homo sapiens]	455.087
60S ribosomal protein L23a [Homo sapiens]	449.32
pre-mRNA-processing-splicing factor 8 [Homo sapiens]	446.434
HIV Tat-specific factor 1 [Homo sapiens]	445.561
heterogeneous nuclear ribonucleoprotein R isoform 2 [Homo sapiens]	441.579
eukaryotic translation initiation factor 2 subunit 1 [Homo sapiens]	439.486
lupus La protein [Homo sapiens]	436.761
26S proteasome non-ATPase regulatory subunit 14 [Homo sapiens]	436.232
peptidyl-prolyl cis-trans isomerase-like 4 [Homo sapiens]	431.543
KH domain-containing, RNA-binding, signal transduction-associated protein 1 isoform 1 [Homo sapiens]	427.517
26S protease regulatory subunit 6A [Homo sapiens]	425.531
60S ribosomal protein L13a isoform 1 [Homo sapiens]	414.178
40S ribosomal protein S21 [Homo sapiens]	412.192
plasminogen activator inhibitor 1 RNA-binding protein isoform 2 [Homo sapiens]	399.555
60S ribosomal protein L23 [Homo sapiens]	398.089
protein PRRC2A [Homo sapiens]	397.96
60S ribosomal protein L37a [Homo sapiens]	395.897
non-POU domain-containing octamer-binding protein isoform 2 [Homo sapiens]	395.147
nucleosome assembly protein 1-like 1 [Homo sapiens]	392.708
28S ribosomal protein S27, mitochondrial [Homo sapiens]	392.697
40S ribosomal protein S18 [Homo sapiens]	391.896
60S ribosomal protein L21 [Homo sapiens]	389.305
40S ribosomal protein S26 [Homo sapiens]	385.2
small nuclear ribonucleoprotein Sm D2 isoform 1 [Homo sapiens]	380.517
survival motor neuron protein isoform c [Homo sapiens]	376.223
26S proteasome non-ATPase regulatory subunit 1 isoform 2 [Homo sapiens]	375.786
UDP-N-acetylglucosamine--peptide N-acetylglucosaminyltransferase 110 kDa subunit isoform 1 [Homo sapiens]	373.618
glucose-induced degradation protein 8 homolog [Homo sapiens]	370.06
constitutive coactivator of PPAR-gamma-like protein 1 [Homo sapiens]	369.194
heterogeneous nuclear ribonucleoprotein D-like isoform b [Homo sapiens]	368.404
heat shock protein 105 kDa [Homo sapiens]	367.811
ribose-phosphate pyrophosphokinase 1 isoform 1 [Homo sapiens]	367.574
BTB/POZ domain-containing protein KCTD5 [Homo sapiens]	357.992
bromodomain-containing protein 3 [Homo sapiens]	352.366
elongation factor 1-beta [Homo sapiens]	350.206
tripeptidyl-peptidase 2 [Homo sapiens]	349.69
small nuclear ribonucleoprotein Sm D3 [Homo sapiens]	349.626
40S ribosomal protein S13 [Homo sapiens]	346.648
60S ribosomal protein L17 isoform a [Homo sapiens]	345.104
60S ribosomal protein L19 [Homo sapiens]	345.049
40S ribosomal protein S19 [Homo sapiens]	344.509
heterogeneous nuclear ribonucleoprotein A/B isoform b [Homo sapiens]	342.019
serine/arginine repetitive matrix protein 2 [Homo sapiens]	341.012
40S ribosomal protein S16 [Homo sapiens]	340.295
histone cluster 1, H2aj [Homo sapiens]	338.642
histone H2A type 2-C [Homo sapiens]	337.845
40S ribosomal protein S11 [Homo sapiens]	336.688
histone-binding protein RBBP4 isoform a [Homo sapiens]	332.717
protein LYRIC [Homo sapiens]	329.693
ribose-phosphate pyrophosphokinase 2 isoform 2 [Homo sapiens]	329.548
chromobox protein homolog 3 [Homo sapiens]	325.235
splicing factor 3A subunit 1 isoform 1 [Homo sapiens]	325.021
lon protease homolog, mitochondrial [Homo sapiens]	322.657
signal recognition particle 14 kDa protein [Homo sapiens]	320.28
28S ribosomal protein S29, mitochondrial isoform 3 [Homo sapiens]	319.643
insulin-like growth factor 2 mRNA-binding protein 3 [Homo sapiens]	317.421
26S protease regulatory subunit 10B [Homo sapiens]	316.342
60S ribosomal protein L27a [Homo sapiens]	315.832
60S ribosomal protein L18a [Homo sapiens]	313.035
26S proteasome non-ATPase regulatory subunit 12 isoform 1 [Homo sapiens]	312.353
importin subunit alpha-2 [Homo sapiens]	308.506
26S proteasome non-ATPase regulatory subunit 11 [Homo sapiens]	304.99
116 kDa U5 small nuclear ribonucleoprotein component isoform b [Homo sapiens]	303.795
14-3-3 protein theta [Homo sapiens]	301.5
bromodomain-containing protein 4 isoform long [Homo sapiens]	301.394
cytoskeleton-associated protein 4 [Homo sapiens]	300.713
39S ribosomal protein L12, mitochondrial [Homo sapiens]	300.599
26S protease regulatory subunit 4 [Homo sapiens]	300.351
histone H1.2 [Homo sapiens]	294.517
14-3-3 protein beta/alpha [Homo sapiens]	292.798
cofilin-1 [Homo sapiens]	291.024
RNA methyltransferase-like protein 1 [Homo sapiens]	290.706
cleavage and polyadenylation specificity factor subunit 6 [Homo sapiens]	290.674
cell division cycle 5-like protein [Homo sapiens]	287.946
glutamate-rich WD repeat-containing protein 1 [Homo sapiens]	286.954
histone H2B type 1-K [Homo sapiens]	286.397
G-rich sequence factor 1 isoform 1 [Homo sapiens]	285.417
thymopoietin isoform gamma [Homo sapiens]	284.908
26S proteasome non-ATPase regulatory subunit 3 [Homo sapiens]	280.709
protein LTV1 homolog [Homo sapiens]	280.497
small nuclear ribonucleoprotein E [Homo sapiens]	280.443
ubiquitin carboxyl-terminal hydrolase 7 [Homo sapiens]	279.197
mitogen-activated protein kinase kinase kinase 7 isoform A [Homo sapiens]	278.128
ubiquitin-40S ribosomal protein S27a precursor [Homo sapiens]	277.152
ran-binding protein 10 [Homo sapiens]	277.084
40S ribosomal protein S28 [Homo sapiens]	277.064
60S ribosomal protein L32 [Homo sapiens]	273.417
26S proteasome non-ATPase regulatory subunit 7 [Homo sapiens]	272.545
histone-binding protein RBBP7 isoform 2 [Homo sapiens]	269.187
eukaryotic translation initiation factor 2 subunit 3 [Homo sapiens]	268.894
60S ribosomal protein L26 [Homo sapiens]	268.188
60S ribosomal protein L26-like 1 [Homo sapiens]	264.193
40S ribosomal protein S20 isoform 2 [Homo sapiens]	264.07
elongation factor 1-delta isoform 4 [Homo sapiens]	262.55
ribosomal L1 domain-containing protein 1 [Homo sapiens]	261.695
ornithine aminotransferase, mitochondrial isoform 1 precursor [Homo sapiens]	260.982
phosphoribosyl pyrophosphate synthase-associated protein 1 [Homo sapiens]	260.663
bromodomain-containing protein 2 isoform 1 [Homo sapiens]	257.825
26S proteasome non-ATPase regulatory subunit 13 isoform 1 [Homo sapiens]	256.78
la-related protein 1 isoform 1 [Homo sapiens]	256.423
40S ribosomal protein S25 [Homo sapiens]	256.407
reticulocalbin-2 isoform a precursor [Homo sapiens]	254.504
C-Myc-binding protein [Homo sapiens]	253.759
enhancer of rudimentary homolog [Homo sapiens]	252.21
tryptophan--tRNA ligase, cytoplasmic isoform b [Homo sapiens]	249.073
TRMT1-like protein isoform 2 [Homo sapiens]	248.095
serine/threonine-protein kinase 38-like [Homo sapiens]	247.545
ATP-dependent RNA helicase DDX1 [Homo sapiens]	246.721
methyl-CpG-binding domain protein 3 [Homo sapiens]	245.805
nucleolar complex protein 4 homolog [Homo sapiens]	243.73
glutaminyl-peptide cyclotransferase-like protein isoform 1 [Homo sapiens]	241.084
SRSF protein kinase 1 [Homo sapiens]	241.077
heterogeneous nuclear ribonucleoprotein A3 [Homo sapiens]	240.336
matrin-3 isoform a [Homo sapiens]	239.885
SWI/SNF complex subunit SMARCC1 [Homo sapiens]	239.048
cytoskeleton-associated protein 5 isoform b [Homo sapiens]	236.601
26S proteasome non-ATPase regulatory subunit 6 isoform 4 [Homo sapiens]	233.664
zinc finger Ran-binding domain-containing protein 2 isoform 2 [Homo sapiens]	233.599
drebrin isoform a [Homo sapiens]	233.462
60S ribosomal protein L36 [Homo sapiens]	232.171
exosome complex component RRP45 isoform 2 [Homo sapiens]	229.515
bifunctional glutamate/proline--tRNA ligase [Homo sapiens]	228.268
phosphate carrier protein, mitochondrial isoform b precursor [Homo sapiens]	225.74
heterogeneous nuclear ribonucleoproteins C1/C2 isoform b [Homo sapiens]	224.672
phosphoribosyl pyrophosphate synthase-associated protein 2 isoform 4 [Homo sapiens]	223.495
histone deacetylase 2 [Homo sapiens]	221.602
cell growth-regulating nucleolar protein [Homo sapiens]	218.605
60S ribosomal protein L22 proprotein [Homo sapiens]	216.439
splicing factor 3B subunit 4 [Homo sapiens]	213.465
nucleoplasmin-3 [Homo sapiens]	213.46
double-stranded RNA-binding protein Staufen homolog 1 isoform a [Homo sapiens]	212.187
PREDICTED: bolA-like protein 2-like isoform 1 [Homo sapiens]	212.025
pre-rRNA-processing protein TSR1 homolog [Homo sapiens]	210.805
ribosome biogenesis protein BMS1 homolog [Homo sapiens]	209.815
UPF0568 protein C14orf166 [Homo sapiens]	209.714
heterogeneous nuclear ribonucleoprotein A0 [Homo sapiens]	209.244
Golgin subfamily A member 3 isoform 1 [Homo sapiens]	209.24
60S ribosomal protein L35 [Homo sapiens]	209.02
60S ribosomal protein L38 [Homo sapiens]	207.967
cAMP-dependent protein kinase type I-alpha regulatory subunit isoform a [Homo sapiens]	207.643
39S ribosomal protein L10, mitochondrial isoform a precursor [Homo sapiens]	205.731
peroxiredoxin-1 [Homo sapiens]	204.089
cellular nucleic acid-binding protein isoform 6 [Homo sapiens]	202.828
E3 ubiquitin-protein ligase UBR5 [Homo sapiens]	202.13
PC4 and SFRS1-interacting protein isoform 2 [Homo sapiens]	201.653
thioredoxin isoform 1 [Homo sapiens]	200.065
28S ribosomal protein S22, mitochondrial [Homo sapiens]	194.778
mitochondrial 2-oxoglutarate/malate carrier protein isoform 3 [Homo sapiens]	192.606
60S ribosomal protein L28 isoform 2 [Homo sapiens]	190.526
poly(rC)-binding protein 2 isoform c [Homo sapiens]	189.429
zyxin [Homo sapiens]	189.303
spectrin alpha chain, non-erythrocytic 1 isoform 3 [Homo sapiens]	189.28
forkhead box protein K2 [Homo sapiens]	188.015
26S protease regulatory subunit 8 isoform 2 [Homo sapiens]	187.889
PHD finger-like domain-containing protein 5A [Homo sapiens]	186.589
RNA-binding motif protein, X chromosome isoform 1 [Homo sapiens]	186.557
60S ribosomal protein L31 isoform 3 [Homo sapiens]	183.738
tRNA (cytosine(34)-C(5))-methyltransferase isoform 2 [Homo sapiens]	183.64
26S proteasome non-ATPase regulatory subunit 4 [Homo sapiens]	183.155
spectrin beta chain, non-erythrocytic 1 isoform 2 [Homo sapiens]	181.822
UPF0488 protein C8orf33 [Homo sapiens]	178.94
serine/threonine-protein phosphatase PP1-gamma catalytic subunit isoform 1 [Homo sapiens]	176.422
chromodomain-helicase-DNA-binding protein 4 [Homo sapiens]	173.747
14-3-3 protein eta [Homo sapiens]	173.376
dnaJ homolog subfamily A member 1 [Homo sapiens]	172.505
activating signal cointegrator 1 complex subunit 3 isoform a [Homo sapiens]	171.629
28S ribosomal protein S31, mitochondrial [Homo sapiens]	170.718
DNA-dependent protein kinase catalytic subunit isoform 1 [Homo sapiens]	170.292
elongation factor 2 [Homo sapiens]	168.83
splicing factor 3A subunit 3 [Homo sapiens]	167.459
probable ATP-dependent RNA helicase DHX36 isoform 2 [Homo sapiens]	166.302
cleavage and polyadenylation specificity factor subunit 5 [Homo sapiens]	166.048
N-acylneuraminate cytidylyltransferase [Homo sapiens]	165.184
PHD finger protein 6 isoform 1 [Homo sapiens]	164.854
glyceraldehyde-3-phosphate dehydrogenase isoform 2 [Homo sapiens]	164.611
protein disulfide-isomerase A6 precursor [Homo sapiens]	162.083
WD repeat-containing protein 5 [Homo sapiens]	160.292
pre-mRNA branch site protein p14 [Homo sapiens]	159.956
TGF-beta-activated kinase 1 and MAP3K7-binding protein 3 [Homo sapiens]	157.668
exosome complex component RRP40 isoform 2 [Homo sapiens]	157.231
putative RNA-binding protein 3 [Homo sapiens]	156.321
serine/arginine-rich splicing factor 1 isoform 1 [Homo sapiens]	155.905
histone H1x [Homo sapiens]	155.77
60S ribosomal protein L24 [Homo sapiens]	153.697
uncharacterized protein C7orf50 [Homo sapiens]	153.621
serine/arginine-rich splicing factor 3 [Homo sapiens]	152.37
spindlin-3 [Homo sapiens]	151.765
keratin, type II cytoskeletal 5 [Homo sapiens]	150.391
melanoma-associated antigen B2 [Homo sapiens]	150.212
3-hydroxyacyl-CoA dehydrogenase type-2 isoform 1 [Homo sapiens]	149.808
5'-3' exoribonuclease 2 [Homo sapiens]	149.53
superkiller viralicidic activity 2-like 2 [Homo sapiens]	148.435
partner of Y14 and mago isoform 2 [Homo sapiens]	145.642
60S ribosomal protein L35a [Homo sapiens]	145.084
spliceosome RNA helicase DDX39B [Homo sapiens]	144.963
60S ribosomal protein L27 [Homo sapiens]	144.258
splicing factor 3B subunit 5 [Homo sapiens]	143.122
protein furry homolog-like [Homo sapiens]	141.573
histone deacetylase 1 [Homo sapiens]	140.615
ran-binding protein 9 [Homo sapiens]	138.28
G patch domain-containing protein 4 isoform 2 [Homo sapiens]	137.783
general transcription factor 3C polypeptide 4 [Homo sapiens]	136.42
thioredoxin-dependent peroxide reductase, mitochondrial isoform b [Homo sapiens]	136.262
transcription activator BRG1 isoform F [Homo sapiens]	135.792
ATPase family AAA domain-containing protein 3B [Homo sapiens]	135.645
calnexin precursor [Homo sapiens]	133.183
26S proteasome non-ATPase regulatory subunit 8 [Homo sapiens]	132.773
round spermatid basic protein 1-like protein [Homo sapiens]	131.31
dolichol-phosphate mannosyltransferase [Homo sapiens]	130.64
40S ribosomal protein S29 isoform 1 [Homo sapiens]	127.135
ras GTPase-activating protein-binding protein 2 isoform b [Homo sapiens]	126.222
protein phosphatase 1B isoform 4 [Homo sapiens]	124.867
probable ATP-dependent RNA helicase DDX20 [Homo sapiens]	124.588
replication factor C subunit 1 isoform 1 [Homo sapiens]	124.066
DNA-directed RNA polymerase, mitochondrial precursor [Homo sapiens]	123.63
28S ribosomal protein S17, mitochondrial [Homo sapiens]	122.92
histone H3.3 [Homo sapiens]	120.99
U2 small nuclear ribonucleoprotein B'' [Homo sapiens]	120.44
28S ribosomal protein S35, mitochondrial isoform 1 precursor [Homo sapiens]	120.342
protein dpy-30 homolog [Homo sapiens]	120.332
60S ribosomal protein L29 [Homo sapiens]	119.674
tyrosine--tRNA ligase, mitochondrial precursor [Homo sapiens]	119.65
protein FAM98A [Homo sapiens]	119.58
serine/arginine-rich splicing factor 5 [Homo sapiens]	119.457
signal recognition particle 9 kDa protein isoform 2 [Homo sapiens]	118.863
poly(rC)-binding protein 1 [Homo sapiens]	118.075
SRA stem-loop-interacting RNA-binding protein, mitochondrial isoform 3 precursor [Homo sapiens]	116.988
U2 snRNP-associated SURP motif-containing protein [Homo sapiens]	114.3
tRNA-splicing ligase RtcB homolog [Homo sapiens]	113.436
60S ribosomal protein L34 [Homo sapiens]	113.265
39S ribosomal protein L46, mitochondrial [Homo sapiens]	112.983
putative pre-mRNA-splicing factor ATP-dependent RNA helicase DHX15 [Homo sapiens]	111.924
28S ribosomal protein S26, mitochondrial [Homo sapiens]	111.05
60S ribosomal protein L7-like 1 [Homo sapiens]	110.44
autophagy-related protein 101 [Homo sapiens]	109.56
peptidyl-prolyl cis-trans isomerase A [Homo sapiens]	109.442
S-phase kinase-associated protein 1 isoform a [Homo sapiens]	109.12
DNA topoisomerase 1 [Homo sapiens]	108.238
serrate RNA effector molecule homolog isoform e [Homo sapiens]	107.003
zinc finger CCCH domain-containing protein 4 [Homo sapiens]	105.37
SLAIN motif-containing protein 2 [Homo sapiens]	104.571
cooperator of PRMT5 [Homo sapiens]	104.369
28S ribosomal protein S23, mitochondrial [Homo sapiens]	104.2
activating signal cointegrator 1 complex subunit 2 isoform 1 [Homo sapiens]	103.049
28S ribosomal protein S9, mitochondrial [Homo sapiens]	102.648
ATP-dependent RNA helicase DDX50 [Homo sapiens]	101.72
39S ribosomal protein L54, mitochondrial [Homo sapiens]	100.836
calmodulin [Homo sapiens]	100.36
apoptosis-inducing factor 1, mitochondrial isoform 5 precursor [Homo sapiens]	100.046
transforming acidic coiled-coil-containing protein 3 [Homo sapiens]	99.7935
calumenin isoform a precursor [Homo sapiens]	99.3838
28S ribosomal protein S7, mitochondrial [Homo sapiens]	99.0807
nucleolar transcription factor 1 isoform b [Homo sapiens]	98.3597
homer protein homolog 1 [Homo sapiens]	98.23
28S ribosomal protein S6, mitochondrial [Homo sapiens]	97.6408
membrane-associated progesterone receptor component 1 [Homo sapiens]	97
metastasis-associated protein MTA1 isoform MTA1s [Homo sapiens]	95.5028
FACT complex subunit SPT16 [Homo sapiens]	95.4
dynein light chain 1, cytoplasmic [Homo sapiens]	95.37
transcriptional activator protein Pur-alpha [Homo sapiens]	95
28S ribosomal protein S11, mitochondrial isoform a [Homo sapiens]	94.81
RRP12-like protein isoform 2 [Homo sapiens]	94.4917
28S ribosomal protein S18b, mitochondrial [Homo sapiens]	94.2713
D-3-phosphoglycerate dehydrogenase [Homo sapiens]	93.19
probable ATP-dependent RNA helicase DDX28 [Homo sapiens]	91.4
protein polybromo-1 [Homo sapiens]	90.46
probable rRNA-processing protein EBP2 isoform 2 [Homo sapiens]	90.16
splicing factor, proline- and glutamine-rich [Homo sapiens]	90.03
F-actin-capping protein subunit beta isoform 1 [Homo sapiens]	90.0257
heat shock factor-binding protein 1 [Homo sapiens]	89.93
serine/arginine-rich splicing factor 6 [Homo sapiens]	89.7017
protein PRRC2C [Homo sapiens]	89.3215
tropomodulin-2 isoform b [Homo sapiens]	89.22
polyadenylate-binding protein 2 [Homo sapiens]	88.7892
MOB kinase activator 2 isoform 2 [Homo sapiens]	88.6917
3-hydroxyacyl-CoA dehydratase 3 [Homo sapiens]	88.2317
tight junction protein ZO-2 isoform 4 [Homo sapiens]	88.2
single-stranded DNA-binding protein, mitochondrial precursor [Homo sapiens]	87.31
pre-mRNA-splicing factor ATP-dependent RNA helicase PRP16 [Homo sapiens]	85.83
60S ribosomal protein L22-like 1 [Homo sapiens]	85.7735
ATP-binding cassette sub-family E member 1 [Homo sapiens]	84.61
phenylalanine--tRNA ligase alpha subunit [Homo sapiens]	84.36
39S ribosomal protein L4, mitochondrial isoform b [Homo sapiens]	84.3133
nucleolar GTP-binding protein 1 [Homo sapiens]	84.2317
pre-mRNA-splicing factor SPF27 [Homo sapiens]	84.16
splicing factor 3A subunit 2 [Homo sapiens]	83.75
39S ribosomal protein L41, mitochondrial [Homo sapiens]	83.35
protein PRRC2B [Homo sapiens]	82.54
developmentally-regulated GTP-binding protein 1 [Homo sapiens]	81.94
60S ribosomal protein L39 [Homo sapiens]	81.879
CLIP-associating protein 2 isoform 2 [Homo sapiens]	80.6835
tricarboxylate transport protein, mitochondrial isoform a precursor [Homo sapiens]	80.49
exosome complex component RRP4 [Homo sapiens]	80.24
28S ribosomal protein S25, mitochondrial [Homo sapiens]	79.1
RB1-inducible coiled-coil protein 1 isoform 2 [Homo sapiens]	78.91
UDP-N-acetylglucosamine transferase subunit ALG13 homolog isoform 5 [Homo sapiens]	78.8
interferon-inducible double stranded RNA-dependent protein kinase activator A isoform 3 [Homo sapiens]	78.34
coiled-coil-helix-coiled-coil-helix domain-containing protein 2, mitochondrial precursor [Homo sapiens]	76.84
pentatricopeptide repeat-containing protein 3, mitochondrial precursor [Homo sapiens]	76.8
transcriptional repressor CTCF isoform 1 [Homo sapiens]	76.45
eukaryotic translation initiation factor 6 isoform c [Homo sapiens]	76.2317
28S ribosomal protein S34, mitochondrial [Homo sapiens]	74.5757
60S ribosomal protein L36a isoform a [Homo sapiens]	74.1335
terminal uridylyltransferase 7 isoform 2 [Homo sapiens]	73.99
40S ribosomal protein S27 [Homo sapiens]	73.78
lamin-B receptor [Homo sapiens]	73.5617
heterogeneous nuclear ribonucleoprotein L-like isoform 2 [Homo sapiens]	72.8623
armadillo repeat-containing protein 8 isoform 1 [Homo sapiens]	72.81
eukaryotic translation initiation factor 4E isoform 1 [Homo sapiens]	71.89
ubiquitin-like protein fubi and ribosomal protein S30 precursor [Homo sapiens]	70.84
U4/U6 small nuclear ribonucleoprotein Prp3 [Homo sapiens]	70.76
RNA-binding protein 39 isoform d [Homo sapiens]	70.53
small nuclear ribonucleoprotein F [Homo sapiens]	69.3205
pleiotropic regulator 1 isoform 1 [Homo sapiens]	69.17
la-related protein 4 isoform e [Homo sapiens]	68.98
exosome complex component RRP46 [Homo sapiens]	67.79
transcriptional repressor p66-beta [Homo sapiens]	67.02
dynactin subunit 1 isoform 4 [Homo sapiens]	64.8217
myosin light polypeptide 6 isoform 1 [Homo sapiens]	64.2717
prostaglandin E synthase 3 [Homo sapiens]	64.2317
programmed cell death protein 4 isoform 3 [Homo sapiens]	64.17
PREDICTED: probable ATP-dependent RNA helicase DHX40 [Homo sapiens]	63.29
small nuclear ribonucleoprotein G [Homo sapiens]	63.29
malate dehydrogenase, mitochondrial precursor [Homo sapiens]	61.54
calreticulin precursor [Homo sapiens]	60.35
annexin A2 isoform 2 [Homo sapiens]	60.3
CAD protein [Homo sapiens]	59.8417
proteasomal ubiquitin receptor ADRM1 precursor [Homo sapiens]	59.68
28S ribosomal protein S5, mitochondrial [Homo sapiens]	59.1817
FACT complex subunit SSRP1 [Homo sapiens]	59.1317
ruvB-like 1 [Homo sapiens]	58.9537
exosome complex component RRP42 [Homo sapiens]	58.94
E3 ubiquitin/ISG15 ligase TRIM25 [Homo sapiens]	58.79
periodic tryptophan protein 1 homolog [Homo sapiens]	58.53
eukaryotic initiation factor 4A-III [Homo sapiens]	58.5
28S ribosomal protein S21, mitochondrial [Homo sapiens]	58.43
NME1-NME2 protein [Homo sapiens]	57.7235
39S ribosomal protein L28, mitochondrial [Homo sapiens]	56.54
exosome component 10 isoform 2 [Homo sapiens]	55.96
nuclear RNA export factor 1 isoform 1 [Homo sapiens]	55.29
HCLS1-associated protein X-1 isoform b [Homo sapiens]	55.13
exosome complex component MTR3 [Homo sapiens]	54.86
39S ribosomal protein L18, mitochondrial [Homo sapiens]	54.23
28S ribosomal protein S14, mitochondrial [Homo sapiens]	54.16
MKI67 FHA domain-interacting nucleolar phosphoprotein [Homo sapiens]	53.57
adenylate kinase 2, mitochondrial isoform c [Homo sapiens]	53.22
probable ubiquitin carboxyl-terminal hydrolase FAF-X isoform 4 [Homo sapiens]	53.11
U1 small nuclear ribonucleoprotein 70 kDa [Homo sapiens]	52.8417
very-long-chain enoyl-CoA reductase [Homo sapiens]	52.71
ras GTPase-activating-like protein IQGAP2 [Homo sapiens]	52.15
centrosomal protein of 170 kDa isoform gamma [Homo sapiens]	51.23
39S ribosomal protein L15, mitochondrial [Homo sapiens]	50.28
replication factor C subunit 3 isoform 2 [Homo sapiens]	50.06
YTH domain family protein 2 isoform 1 [Homo sapiens]	49.83
DNA damage-binding protein 1 [Homo sapiens]	49.27
casein kinase II subunit alpha isoform b [Homo sapiens]	48.9
39S ribosomal protein L1, mitochondrial precursor [Homo sapiens]	48.89
ubiquitin-60S ribosomal protein L40 precursor [Homo sapiens]	48.1617
pre-mRNA-processing factor 6 [Homo sapiens]	47.88
leucine--tRNA ligase, cytoplasmic [Homo sapiens]	47.26
clathrin heavy chain 1 [Homo sapiens]	47.19
probable ATP-dependent RNA helicase DDX52 [Homo sapiens]	46.92
zinc finger and BTB domain-containing protein 24 isoform 2 [Homo sapiens]	46.7
cell division cycle and apoptosis regulator protein 1 [Homo sapiens]	46.54
ras GTPase-activating protein-binding protein 1 [Homo sapiens]	46.11
metastasis-associated protein MTA2 [Homo sapiens]	45.791
general transcription factor 3C polypeptide 1 [Homo sapiens]	45.28
probable ATP-dependent RNA helicase YTHDC2 [Homo sapiens]	44.1597
caprin-1 isoform 2 [Homo sapiens]	43.66
macrophage erythroblast attacher isoform 2 [Homo sapiens]	43.46
ATP-dependent RNA helicase DDX55 [Homo sapiens]	43.38
U4/U6.U5 tri-snRNP-associated protein 1 [Homo sapiens]	43.23
DNA-directed RNA polymerases I, II, and III subunit RPABC3 [Homo sapiens]	42.96
RNA-binding protein 28 isoform 2 [Homo sapiens]	42.91
exosome complex component RRP43 [Homo sapiens]	42.02
probable ATP-dependent RNA helicase DDX6 [Homo sapiens]	41.82
eukaryotic translation initiation factor 2 subunit 2 [Homo sapiens]	41.57
39S ribosomal protein L39, mitochondrial isoform a [Homo sapiens]	41.36
proteasome subunit alpha type-4 isoform 1 [Homo sapiens]	40.73
S1 RNA-binding domain-containing protein 1 [Homo sapiens]	40.55
actin-related protein 3 [Homo sapiens]	40.39
nuclear export mediator factor NEMF [Homo sapiens]	39.7535
ras GTPase-activating-like protein IQGAP1 [Homo sapiens]	39.32
fructose-bisphosphate aldolase A isoform 1 [Homo sapiens]	39.31
actin-binding LIM protein 1 isoform s [Homo sapiens]	39.19
dnaJ homolog subfamily A member 2 [Homo sapiens]	38.59
protein 4.1 isoform 6 [Homo sapiens]	38.47
sideroflexin-4 [Homo sapiens]	37.91
ATP-binding cassette sub-family F member 1 isoform b [Homo sapiens]	37.44
leucine-rich repeat-containing protein 59 [Homo sapiens]	37.24
hsp90 co-chaperone Cdc37 [Homo sapiens]	37.24
aspartate--tRNA ligase, cytoplasmic [Homo sapiens]	37.19
serine/threonine-protein phosphatase 2A 65 kDa regulatory subunit A alpha isoform [Homo sapiens]	36.66
mitochondrial import inner membrane translocase subunit TIM50 [Homo sapiens]	35.43
dnaJ homolog subfamily A member 3, mitochondrial isoform 2 [Homo sapiens]	35.31
reticulocalbin-1 precursor [Homo sapiens]	34.95
high mobility group protein B1 [Homo sapiens]	34.6
exosome complex component RRP41 [Homo sapiens]	34.1
lysine--tRNA ligase isoform 2 [Homo sapiens]	33.87
cathepsin D preproprotein [Homo sapiens]	33.65
girdin isoform 3 [Homo sapiens]	33.18
citrate synthase, mitochondrial precursor [Homo sapiens]	32.83
U1 small nuclear ribonucleoprotein C [Homo sapiens]	32.47
gem-associated protein 2 isoform beta [Homo sapiens]	31.41
U4/U6.U5 tri-snRNP-associated protein 2 isoform 4 [Homo sapiens]	31.04
sodium/calcium exchanger 1 isoform D precursor [Homo sapiens]	30.94
probable E3 ubiquitin-protein ligase MYCBP2 [Homo sapiens]	30.89
28S ribosomal protein S16, mitochondrial [Homo sapiens]	30.54
trifunctional enzyme subunit alpha, mitochondrial precursor [Homo sapiens]	30.53
F-actin-capping protein subunit alpha-1 [Homo sapiens]	30.47
prohibitin-2 isoform 3 [Homo sapiens]	30.46
ATP-dependent RNA helicase DHX29 [Homo sapiens]	30.01
serine-threonine kinase receptor-associated protein [Homo sapiens]	29.89
10 kDa heat shock protein, mitochondrial [Homo sapiens]	29.83
malonyl-CoA-acyl carrier protein transacylase, mitochondrial isoform a precursor [Homo sapiens]	28.74
MAP kinase-interacting serine/threonine-protein kinase 1 isoform 2 [Homo sapiens]	28.43
kinesin-like protein KIF2A isoform 3 [Homo sapiens]	28.42
conserved oligomeric Golgi complex subunit 1 [Homo sapiens]	27.96
putative methyltransferase NSUN4 isoform b [Homo sapiens]	27.47
intron-binding protein aquarius [Homo sapiens]	27.44
RNA-binding protein with serine-rich domain 1 [Homo sapiens]	27.25
emerin [Homo sapiens]	27.21
cyclin-dependent kinase 12 isoform 2 [Homo sapiens]	26.6
nuclear fragile X mental retardation-interacting protein 2 [Homo sapiens]	25.75
general transcription factor 3C polypeptide 2 [Homo sapiens]	25.6
39S ribosomal protein L3, mitochondrial [Homo sapiens]	25.54
dimethyladenosine transferase 1, mitochondrial [Homo sapiens]	25.42
NACHT, LRR and PYD domains-containing protein 13 [Homo sapiens]	25.33
rRNA 2'-O-methyltransferase fibrillarin [Homo sapiens]	25.29
fragile X mental retardation syndrome-related protein 1 isoform c [Homo sapiens]	25.29
39S ribosomal protein L40, mitochondrial [Homo sapiens]	25.27
amidophosphoribosyltransferase proprotein [Homo sapiens]	25.13
M-phase phosphoprotein 6 [Homo sapiens]	25.1
midasin [Homo sapiens]	25.03
dual specificity tyrosine-phosphorylation-regulated kinase 3 isoform b [Homo sapiens]	24.96
poly(A) RNA polymerase, mitochondrial precursor [Homo sapiens]	24.64
SH2 domain-containing protein 1B [Homo sapiens]	24.28
cAMP-dependent protein kinase catalytic subunit alpha isoform 2 [Homo sapiens]	24.05
myc proto-oncogene protein [Homo sapiens]	23.72
dystrophin Dp260-2 isoform [Homo sapiens]	23.69
renin receptor precursor [Homo sapiens]	23.57
