# Supplementary material for: Mutant ASXL1 cooperates with BAP1 to promote myeloid leukaemogenesis
Source: Nat Commun. 2018 Jul 16;9:2733. doi: 10.1038/s41467-018-05085-9 (PMC6048047; doi:10.1038/s41467-018-05085-9)
Supplement: Supplementary file 7 — Supplementary Data 4 [file 41467_2018_5085_MOESM7_ESM.xlsx]

## Sheet: ASXL1-MT+BAP1
Supplemental Data 4: The list of proteins that interact with ASXL1-MT in the presence of BAP1 coexpression, related to Figure 2. 293T cells were transfected with ASXL1-MT and BAP1, and 427 ASXL1-MT-binding proteins were identified by nano LC-MS/MS. See also Figure 2, a and b.
Description	Score
ubiquitin carboxyl-terminal hydrolase BAP1 [Homo sapiens]	32936.8
putative Polycomb group protein ASXL1 isoform 1 [Homo sapiens]	23192.3
complement component 1 Q subcomponent-binding protein, mitochondrial precursor [Homo sapiens]	13936.2
heat shock 70 kDa protein 1A/1B [Homo sapiens]	6428.56
heat shock cognate 71 kDa protein isoform 1 [Homo sapiens]	5270.52
nucleolin [Homo sapiens]	5117.83
protein arginine N-methyltransferase 5 isoform a [Homo sapiens]	4921.89
host cell factor 1 [Homo sapiens]	3590.82
60S acidic ribosomal protein P1 isoform 1 [Homo sapiens]	3457.25
40S ribosomal protein S12 [Homo sapiens]	2977.37
methylosome protein 50 [Homo sapiens]	2908.87
eukaryotic translation initiation factor 4B [Homo sapiens]	1776.06
60S ribosomal protein L3 isoform a [Homo sapiens]	1574.98
60S acidic ribosomal protein P0 [Homo sapiens]	1572.17
60S ribosomal protein L4 [Homo sapiens]	1541.31
40S ribosomal protein S15a [Homo sapiens]	1483.88
ATP-dependent RNA helicase A [Homo sapiens]	1475.37
60S ribosomal protein L6 [Homo sapiens]	1358.86
nucleophosmin isoform 2 [Homo sapiens]	1329.4
40S ribosomal protein SA [Homo sapiens]	1301.62
60S ribosomal protein L5 [Homo sapiens]	1282.86
60S acidic ribosomal protein P2 [Homo sapiens]	1250.35
60S ribosomal protein L7a [Homo sapiens]	1245.32
heterogeneous nuclear ribonucleoprotein U isoform a [Homo sapiens]	1219.57
eukaryotic translation initiation factor 3 subunit F [Homo sapiens]	1205.44
78 kDa glucose-regulated protein precursor [Homo sapiens]	1145.86
eukaryotic translation initiation factor 3 subunit C [Homo sapiens]	1126.2
60S ribosomal protein L18 isoform 2 [Homo sapiens]	1108.61
eukaryotic translation initiation factor 3 subunit L isoform 2 [Homo sapiens]	1046.51
60S ribosomal protein L12 [Homo sapiens]	1042.8
UDP-N-acetylglucosamine--peptide N-acetylglucosaminyltransferase 110 kDa subunit isoform 1 [Homo sapiens]	1016.96
stress-70 protein, mitochondrial precursor [Homo sapiens]	1011.87
eukaryotic translation initiation factor 3 subunit A [Homo sapiens]	975.332
heterogeneous nuclear ribonucleoprotein K isoform b [Homo sapiens]	963.535
eukaryotic translation initiation factor 3 subunit M [Homo sapiens]	962.328
kinesin-like protein KIF11 [Homo sapiens]	937.292
eukaryotic translation initiation factor 3 subunit D [Homo sapiens]	924.386
eukaryotic translation initiation factor 3 subunit B [Homo sapiens]	866.553
guanine nucleotide-binding protein subunit beta-2-like 1 [Homo sapiens]	860.048
X-ray repair cross-complementing protein 5 [Homo sapiens]	848.389
eukaryotic translation initiation factor 3 subunit E [Homo sapiens]	845.197
40S ribosomal protein S15 [Homo sapiens]	844.971
28S ribosomal protein S27, mitochondrial [Homo sapiens]	829.914
interleukin enhancer-binding factor 2 isoform 2 [Homo sapiens]	826.236
40S ribosomal protein S8 [Homo sapiens]	816.683
40S ribosomal protein S2 [Homo sapiens]	790.849
60S ribosomal protein L9 [Homo sapiens]	769.355
poly [ADP-ribose] polymerase 1 [Homo sapiens]	758.968
polyadenylate-binding protein 1 [Homo sapiens]	758.251
60S ribosomal protein L8 [Homo sapiens]	746.468
actin, cytoplasmic 1 [Homo sapiens]	734.691
40S ribosomal protein S5 [Homo sapiens]	730.408
THO complex subunit 4 [Homo sapiens]	725.8
40S ribosomal protein S3 isoform 1 [Homo sapiens]	721.754
28S ribosomal protein S29, mitochondrial isoform 3 [Homo sapiens]	721.636
putative ATP-dependent RNA helicase DHX30 isoform 2 [Homo sapiens]	718.612
60S ribosomal protein L37a [Homo sapiens]	705.741
60S ribosomal protein L10 isoform a [Homo sapiens]	696.5
40S ribosomal protein S3a isoform 1 [Homo sapiens]	689.994
60S ribosomal protein L17 isoform b [Homo sapiens]	674.752
40S ribosomal protein S10 [Homo sapiens]	650.066
40S ribosomal protein S6 [Homo sapiens]	622.348
60S ribosomal protein L30 [Homo sapiens]	599.811
bromodomain-containing protein 4 isoform long [Homo sapiens]	585.211
methylosome subunit pICln [Homo sapiens]	582.548
keratin, type I cytoskeletal 9 [Homo sapiens]	582.423
60S ribosomal protein L10a [Homo sapiens]	579.944
heat shock 70 kDa protein 4 [Homo sapiens]	577.894
eukaryotic translation initiation factor 3 subunit I [Homo sapiens]	577.346
eukaryotic translation initiation factor 3 subunit H [Homo sapiens]	577.303
importin subunit alpha-2 [Homo sapiens]	566.498
28S ribosomal protein S9, mitochondrial [Homo sapiens]	558.525
tubulin beta chain [Homo sapiens]	537.716
28S ribosomal protein S22, mitochondrial [Homo sapiens]	513.873
heterogeneous nuclear ribonucleoprotein F [Homo sapiens]	508.054
serine/threonine-protein phosphatase PGAM5, mitochondrial isoform 1 [Homo sapiens]	503.413
interleukin enhancer-binding factor 3 isoform c [Homo sapiens]	501.448
60S ribosomal protein L23 [Homo sapiens]	494.413
40S ribosomal protein S4, X isoform X isoform [Homo sapiens]	490.612
ankyrin repeat and FYVE domain-containing protein 1 isoform 1 [Homo sapiens]	475.288
40S ribosomal protein S23 [Homo sapiens]	475.062
60S ribosomal protein L15 isoform 1 [Homo sapiens]	474.639
T-complex protein 1 subunit beta isoform 1 [Homo sapiens]	467.97
28S ribosomal protein S31, mitochondrial [Homo sapiens]	465.278
serine/threonine-protein phosphatase PGAM5, mitochondrial isoform 2 [Homo sapiens]	455.844
splicing factor 3B subunit 3 [Homo sapiens]	455.533
uncharacterized protein C11orf84 [Homo sapiens]	449.866
60S ribosomal protein L7 [Homo sapiens]	449.125
polyadenylate-binding protein 4 isoform 3 [Homo sapiens]	445.563
T-complex protein 1 subunit gamma isoform c [Homo sapiens]	445.263
nuclease-sensitive element-binding protein 1 [Homo sapiens]	439.169
ATP-dependent RNA helicase DDX3X isoform 3 [Homo sapiens]	436.268
bromodomain-containing protein 3 [Homo sapiens]	428.163
pre-mRNA-processing factor 19 [Homo sapiens]	417.342
T-complex protein 1 subunit eta isoform c [Homo sapiens]	415.122
pentatricopeptide repeat-containing protein 3, mitochondrial precursor [Homo sapiens]	415.116
28S ribosomal protein S11, mitochondrial isoform a [Homo sapiens]	410.778
40S ribosomal protein S16 [Homo sapiens]	410.615
28S ribosomal protein S35, mitochondrial isoform 1 precursor [Homo sapiens]	410.002
lupus La protein [Homo sapiens]	395.889
heterogeneous nuclear ribonucleoprotein M isoform b [Homo sapiens]	391.202
RNA-binding protein 10 isoform 4 [Homo sapiens]	379.106
39S ribosomal protein L12, mitochondrial [Homo sapiens]	378.237
40S ribosomal protein S14 [Homo sapiens]	377.057
60S ribosomal protein L19 [Homo sapiens]	376.174
heterogeneous nuclear ribonucleoprotein A1 isoform a [Homo sapiens]	376.086
eukaryotic translation initiation factor 5A-1 isoform B [Homo sapiens]	366.513
RNA methyltransferase-like protein 1 [Homo sapiens]	364.409
14-3-3 protein epsilon [Homo sapiens]	361.691
60S ribosomal protein L27a [Homo sapiens]	361.466
14-3-3 protein theta [Homo sapiens]	359.611
probable ATP-dependent RNA helicase DDX17 isoform 1 [Homo sapiens]	359.439
60S ribosomal protein L14 [Homo sapiens]	357.764
forkhead box protein K1 [Homo sapiens]	356.447
heterogeneous nuclear ribonucleoprotein H [Homo sapiens]	352.047
40S ribosomal protein S18 [Homo sapiens]	346.65
heterogeneous nuclear ribonucleoprotein H2 [Homo sapiens]	339.61
60S ribosomal protein L23a [Homo sapiens]	337.915
40S ribosomal protein S9 [Homo sapiens]	337.821
heterogeneous nuclear ribonucleoprotein Q isoform 3 [Homo sapiens]	335.03
T-complex protein 1 subunit zeta isoform a [Homo sapiens]	331.546
40S ribosomal protein S7 [Homo sapiens]	328.503
protein dpy-30 homolog [Homo sapiens]	322.346
proteasome activator complex subunit 3 isoform 1 [Homo sapiens]	322.07
40S ribosomal protein S19 [Homo sapiens]	321.817
28S ribosomal protein S26, mitochondrial [Homo sapiens]	319.259
60S ribosomal protein L11 isoform 1 [Homo sapiens]	317.151
14-3-3 protein gamma [Homo sapiens]	314.651
heat shock protein 105 kDa [Homo sapiens]	313.51
plasminogen activator inhibitor 1 RNA-binding protein isoform 4 [Homo sapiens]	308.903
40S ribosomal protein S25 [Homo sapiens]	308.22
60S ribosomal protein L28 isoform 2 [Homo sapiens]	307.03
heterogeneous nuclear ribonucleoprotein A/B isoform b [Homo sapiens]	306.804
insulin-like growth factor 2 mRNA-binding protein 1 isoform 1 [Homo sapiens]	306.746
40S ribosomal protein S24 isoform a [Homo sapiens]	300.166
TRMT1-like protein isoform 2 [Homo sapiens]	299.254
heterogeneous nuclear ribonucleoprotein U-like protein 1 isoform d [Homo sapiens]	298.936
eukaryotic translation initiation factor 3 subunit G [Homo sapiens]	298.741
casein kinase II subunit alpha isoform a [Homo sapiens]	297.191
X-ray repair cross-complementing protein 6 [Homo sapiens]	296.695
keratin, type II cytoskeletal 1 [Homo sapiens]	293.961
heterogeneous nuclear ribonucleoprotein D0 isoform c [Homo sapiens]	293.942
60S ribosomal protein L13 isoform 1 [Homo sapiens]	293.643
chromobox protein homolog 3 [Homo sapiens]	293.547
guanine nucleotide-binding protein-like 3 isoform 2 [Homo sapiens]	290.072
60S ribosomal protein L13a isoform 1 [Homo sapiens]	289.941
T-complex protein 1 subunit delta isoform b [Homo sapiens]	289.926
splicing factor 3B subunit 1 isoform 1 [Homo sapiens]	289.646
60S ribosomal protein L21 [Homo sapiens]	287.496
insulin receptor substrate 4 [Homo sapiens]	285.408
eukaryotic translation initiation factor 3 subunit K [Homo sapiens]	285.4
60S ribosomal protein L36 [Homo sapiens]	285.268
glutamate-rich WD repeat-containing protein 1 [Homo sapiens]	283.548
probable ATP-dependent RNA helicase DDX5 [Homo sapiens]	283.498
ubiquitin-40S ribosomal protein S27a precursor [Homo sapiens]	281.179
28S ribosomal protein S23, mitochondrial [Homo sapiens]	278.768
zinc finger CCCH-type antiviral protein 1 isoform 1 [Homo sapiens]	278.26
26S proteasome non-ATPase regulatory subunit 2 [Homo sapiens]	275.666
tubulin alpha-1A chain isoform 2 [Homo sapiens]	273.295
small nuclear ribonucleoprotein Sm D1 [Homo sapiens]	271.924
T-complex protein 1 subunit epsilon [Homo sapiens]	269.447
tRNA (cytosine(34)-C(5))-methyltransferase isoform 2 [Homo sapiens]	265.766
40S ribosomal protein S13 [Homo sapiens]	265.196
heterogeneous nuclear ribonucleoprotein L isoform a [Homo sapiens]	264.248
ADP/ATP translocase 2 [Homo sapiens]	262.5
ubiquitin carboxyl-terminal hydrolase 7 [Homo sapiens]	261.587
40S ribosomal protein S17-like [Homo sapiens]	258.854
actin, alpha skeletal muscle [Homo sapiens]	256.975
putative ATP-dependent RNA helicase DHX57 [Homo sapiens]	253.54
28S ribosomal protein S28, mitochondrial [Homo sapiens]	251.936
histone H1.2 [Homo sapiens]	249.428
60S ribosomal protein L18a [Homo sapiens]	247.112
forkhead box protein K2 [Homo sapiens]	243.796
non-POU domain-containing octamer-binding protein isoform 2 [Homo sapiens]	242.056
60S ribosomal protein L26 [Homo sapiens]	241.688
28S ribosomal protein S10, mitochondrial [Homo sapiens]	240.597
RNA-binding protein 28 isoform 2 [Homo sapiens]	238.092
28S ribosomal protein S18b, mitochondrial [Homo sapiens]	234.407
60S ribosomal protein L24 [Homo sapiens]	231.831
G-rich sequence factor 1 isoform 1 [Homo sapiens]	231.102
ribose-phosphate pyrophosphokinase 1 isoform 1 [Homo sapiens]	230.96
MKI67 FHA domain-interacting nucleolar phosphoprotein [Homo sapiens]	228.464
40S ribosomal protein S28 [Homo sapiens]	223.939
28S ribosomal protein S17, mitochondrial [Homo sapiens]	222.61
28S ribosomal protein S6, mitochondrial [Homo sapiens]	221.858
40S ribosomal protein S26 [Homo sapiens]	215.546
60 kDa heat shock protein, mitochondrial [Homo sapiens]	215.32
heat shock protein HSP 90-alpha isoform 2 [Homo sapiens]	213.618
UPF0488 protein C8orf33 [Homo sapiens]	212.897
60S ribosomal protein L35 [Homo sapiens]	210.46
U2 small nuclear ribonucleoprotein A' [Homo sapiens]	208.836
cleavage and polyadenylation specificity factor subunit 6 [Homo sapiens]	207.313
28S ribosomal protein S21, mitochondrial [Homo sapiens]	203.065
small nuclear ribonucleoprotein-associated proteins B and B' isoform B [Homo sapiens]	200.401
lamin-B receptor [Homo sapiens]	199.014
chromobox protein homolog 5 [Homo sapiens]	198.587
nucleoplasmin-3 [Homo sapiens]	196.121
myb-binding protein 1A isoform 2 [Homo sapiens]	195.958
28S ribosomal protein S7, mitochondrial [Homo sapiens]	194.689
T-complex protein 1 subunit alpha isoform a [Homo sapiens]	193.018
ubiquitin-60S ribosomal protein L40 precursor [Homo sapiens]	192.102
40S ribosomal protein S20 isoform 2 [Homo sapiens]	191.236
U2 small nuclear ribonucleoprotein B'' [Homo sapiens]	189.868
spindlin-1 [Homo sapiens]	189.114
transitional endoplasmic reticulum ATPase [Homo sapiens]	188.221
DNA-binding protein A isoform b [Homo sapiens]	186.051
60S ribosomal protein L22 proprotein [Homo sapiens]	181.581
pre-rRNA-processing protein TSR1 homolog [Homo sapiens]	180.921
serine/threonine-protein kinase RIO1 isoform 1 [Homo sapiens]	179.075
histone H1x [Homo sapiens]	178.313
keratin, type II cytoskeletal 2 epidermal [Homo sapiens]	177.376
elongation factor 1-alpha 1 [Homo sapiens]	176.726
bromodomain-containing protein 2 isoform 3 [Homo sapiens]	176.56
DNA-directed RNA polymerase, mitochondrial precursor [Homo sapiens]	176.332
WD repeat-containing protein 26 isoform a [Homo sapiens]	169.46
60S ribosomal protein L32 [Homo sapiens]	168.828
double-stranded RNA-binding protein Staufen homolog 1 isoform a [Homo sapiens]	168.503
OTU domain-containing protein 4 isoform 2 [Homo sapiens]	165.153
la-related protein 1 isoform 1 [Homo sapiens]	163.9
N-acylneuraminate cytidylyltransferase [Homo sapiens]	163.129
60S ribosomal protein L38 [Homo sapiens]	162.91
28S ribosomal protein S5, mitochondrial [Homo sapiens]	162.467
small nuclear ribonucleoprotein Sm D3 [Homo sapiens]	162.443
60S ribosomal protein L31 isoform 3 [Homo sapiens]	162.38
signal recognition particle 14 kDa protein [Homo sapiens]	161.189
histone-binding protein RBBP7 isoform 2 [Homo sapiens]	161.167
elongation factor 1-gamma [Homo sapiens]	159.967
probable ATP-dependent RNA helicase DHX36 isoform 2 [Homo sapiens]	158.091
28S ribosomal protein S2, mitochondrial [Homo sapiens]	155.813
eukaryotic translation initiation factor 2 subunit 3 [Homo sapiens]	155.303
T-complex protein 1 subunit theta [Homo sapiens]	154.764
14-3-3 protein zeta/delta [Homo sapiens]	152.938
cellular nucleic acid-binding protein isoform 6 [Homo sapiens]	152.336
aspartyl/asparaginyl beta-hydroxylase isoform l [Homo sapiens]	151.92
small nuclear ribonucleoprotein E [Homo sapiens]	151.738
insulin-like growth factor 2 mRNA-binding protein 3 [Homo sapiens]	151.576
heterogeneous nuclear ribonucleoprotein D-like isoform b [Homo sapiens]	150.445
3-hydroxyacyl-CoA dehydrogenase type-2 isoform 2 [Homo sapiens]	147.321
keratin, type I cytoskeletal 10 [Homo sapiens]	144.611
transcription intermediary factor 1-beta [Homo sapiens]	143.847
suppressor of SWI4 1 homolog [Homo sapiens]	143.216
40S ribosomal protein S21 [Homo sapiens]	142.637
kanadaptin [Homo sapiens]	142.633
exosome complex component RRP46 [Homo sapiens]	142.591
pyruvate dehydrogenase E1 component subunit beta, mitochondrial isoform 2 precursor [Homo sapiens]	142.431
PHD finger protein 6 isoform 1 [Homo sapiens]	140.551
pre-mRNA-processing-splicing factor 8 [Homo sapiens]	140.131
influenza virus NS1A-binding protein [Homo sapiens]	134.58
28S ribosomal protein S14, mitochondrial [Homo sapiens]	134.512
splicing factor 3B subunit 2 [Homo sapiens]	134.365
ubiquitin-conjugating enzyme E2 O [Homo sapiens]	132.478
pyruvate dehydrogenase E1 component subunit alpha, somatic form, mitochondrial isoform 1 precursor [Homo sapiens]	131.732
60S ribosomal protein L27 [Homo sapiens]	131.237
signal recognition particle 9 kDa protein isoform 2 [Homo sapiens]	131.02
28S ribosomal protein S16, mitochondrial [Homo sapiens]	130.366
protein LYRIC [Homo sapiens]	130.355
activating signal cointegrator 1 complex subunit 3 isoform a [Homo sapiens]	129.292
DNA topoisomerase 2-alpha [Homo sapiens]	129.197
leucine-rich PPR motif-containing protein, mitochondrial precursor [Homo sapiens]	128.497
rho-associated protein kinase 1 [Homo sapiens]	128.41
40S ribosomal protein S11 [Homo sapiens]	128.332
dihydrolipoyllysine-residue acetyltransferase component of pyruvate dehydrogenase complex, mitochondrial precursor [Homo sapiens]	126.441
ubiquitin carboxyl-terminal hydrolase 15 isoform 2 [Homo sapiens]	125.87
eukaryotic translation initiation factor 6 isoform a [Homo sapiens]	125.195
exosome complex component RRP42 [Homo sapiens]	124.81
serine/arginine-rich splicing factor 3 [Homo sapiens]	123.804
cell growth-regulating nucleolar protein [Homo sapiens]	122.978
60S ribosomal protein L22-like 1 [Homo sapiens]	121.841
28S ribosomal protein S34, mitochondrial [Homo sapiens]	121.574
exosome complex component RRP45 isoform 2 [Homo sapiens]	120.317
DBIRD complex subunit KIAA1967 [Homo sapiens]	120.171
heterogeneous nuclear ribonucleoproteins A2/B1 isoform A2 [Homo sapiens]	119.852
transcriptional activator protein Pur-alpha [Homo sapiens]	119.32
60S ribosomal protein L7-like 1 [Homo sapiens]	117.335
zinc finger Ran-binding domain-containing protein 2 isoform 2 [Homo sapiens]	116.753
putative ribosome-binding factor A, mitochondrial isoform 1 precursor [Homo sapiens]	115.951
phosphate carrier protein, mitochondrial isoform b precursor [Homo sapiens]	115.79
lon protease homolog, mitochondrial [Homo sapiens]	114.444
cytoskeleton-associated protein 4 [Homo sapiens]	113.902
histone deacetylase 2 [Homo sapiens]	112.78
histone H2B type 1-B [Homo sapiens]	112.261
FAS-associated factor 1 [Homo sapiens]	111.044
melanoma-associated antigen B2 [Homo sapiens]	110.9
histone H3.3 [Homo sapiens]	109.92
26S protease regulatory subunit 6B isoform 2 [Homo sapiens]	109.72
60S ribosomal protein L35a [Homo sapiens]	106.149
cathepsin D preproprotein [Homo sapiens]	105.978
pre-mRNA-splicing factor SPF27 [Homo sapiens]	105.8
protein SDA1 homolog [Homo sapiens]	105.54
cell division cycle 5-like protein [Homo sapiens]	105.33
heterogeneous nuclear ribonucleoprotein A0 [Homo sapiens]	105.111
alpha-centractin [Homo sapiens]	104.53
ras GTPase-activating-like protein IQGAP1 [Homo sapiens]	104.44
splicing factor 3A subunit 3 [Homo sapiens]	101.9
nucleolar GTP-binding protein 1 [Homo sapiens]	101.114
autophagy-related protein 101 [Homo sapiens]	100.88
heterogeneous nuclear ribonucleoprotein R isoform 4 [Homo sapiens]	98.0863
28S ribosomal protein S24, mitochondrial precursor [Homo sapiens]	97.9112
general transcription factor 3C polypeptide 4 [Homo sapiens]	97.09
28S ribosomal protein S25, mitochondrial [Homo sapiens]	96.3663
structural maintenance of chromosomes protein 4 [Homo sapiens]	95.1
probable ubiquitin carboxyl-terminal hydrolase FAF-X isoform 4 [Homo sapiens]	93.7948
histone H2A.V isoform 4 [Homo sapiens]	93.2535
dynactin subunit 2 isoform 3 [Homo sapiens]	93.0023
39S ribosomal protein L1, mitochondrial precursor [Homo sapiens]	91.77
dolichol-phosphate mannosyltransferase [Homo sapiens]	90.6069
C-Myc-binding protein [Homo sapiens]	89.4416
60S ribosomal protein L29 [Homo sapiens]	88.96
60S ribosomal protein L34 [Homo sapiens]	88.918
casein kinase II subunit beta [Homo sapiens]	88.84
polypyrimidine tract-binding protein 1 isoform c [Homo sapiens]	88.6262
nuclear RNA export factor 1 isoform 2 [Homo sapiens]	88.23
RNA-binding motif protein, X chromosome isoform 2 [Homo sapiens]	88.0862
thioredoxin isoform 2 [Homo sapiens]	88.0012
26S proteasome non-ATPase regulatory subunit 6 isoform 4 [Homo sapiens]	86.35
elongation factor 1-beta [Homo sapiens]	86.05
maternal embryonic leucine zipper kinase isoform 9 [Homo sapiens]	84.45
ubiquitin-like protein fubi and ribosomal protein S30 precursor [Homo sapiens]	83.63
ribosomal L1 domain-containing protein 1 [Homo sapiens]	83.2112
zinc finger CCCH domain-containing protein 4 [Homo sapiens]	81.72
U4/U6 small nuclear ribonucleoprotein Prp31 [Homo sapiens]	81.3872
filamin-B isoform 4 [Homo sapiens]	81.35
KH domain-containing, RNA-binding, signal transduction-associated protein 1 isoform 2 [Homo sapiens]	81.16
serine/threonine-protein kinase 38 [Homo sapiens]	80.8423
peptidyl-prolyl cis-trans isomerase-like 4 [Homo sapiens]	80.5109
serine/arginine-rich splicing factor 1 isoform 2 [Homo sapiens]	79.8312
elongation factor 1-delta isoform 4 [Homo sapiens]	79.6162
casein kinase II subunit alpha' [Homo sapiens]	78.5423
coiled-coil-helix-coiled-coil-helix domain-containing protein 2, mitochondrial precursor [Homo sapiens]	76.48
28S ribosomal protein S12, mitochondrial precursor [Homo sapiens]	75.9871
nucleosome assembly protein 1-like 1 [Homo sapiens]	75.26
A-kinase anchor protein 1, mitochondrial precursor [Homo sapiens]	75.05
translation machinery-associated protein 16 [Homo sapiens]	74.46
26S protease regulatory subunit 8 isoform 2 [Homo sapiens]	73.32
serine/threonine-protein kinase 38-like [Homo sapiens]	72.4377
ATP-dependent RNA helicase DDX55 [Homo sapiens]	71.82
60S ribosomal protein L36a-like [Homo sapiens]	71.7223
S-phase kinase-associated protein 1 isoform a [Homo sapiens]	71.16
splicing factor 3B subunit 4 [Homo sapiens]	71.01
26S proteasome non-ATPase regulatory subunit 7 [Homo sapiens]	70.9912
arf-GAP with coiled-coil, ANK repeat and PH domain-containing protein 2 [Homo sapiens]	70.67
rRNA maturation factor homolog isoform 2 [Homo sapiens]	68.82
pre-mRNA branch site protein p14 [Homo sapiens]	68.47
ran-binding protein 10 [Homo sapiens]	67.71
UPF0568 protein C14orf166 [Homo sapiens]	67.29
replication factor C subunit 3 isoform 2 [Homo sapiens]	66.95
nucleolar RNA helicase 2 isoform 2 [Homo sapiens]	66.0448
pre-mRNA-splicing factor ATP-dependent RNA helicase PRP16 [Homo sapiens]	65.62
developmentally-regulated GTP-binding protein 1 [Homo sapiens]	65.36
26S protease regulatory subunit 10B [Homo sapiens]	64.44
26S proteasome non-ATPase regulatory subunit 14 [Homo sapiens]	64.39
serine/threonine-protein phosphatase PP1-gamma catalytic subunit isoform 1 [Homo sapiens]	63.8
glucose-induced degradation protein 8 homolog [Homo sapiens]	63.79
ATP-dependent RNA helicase DDX1 [Homo sapiens]	62.1065
splicing factor U2AF 26 kDa subunit isoform 1 [Homo sapiens]	61.05
39S ribosomal protein L28, mitochondrial [Homo sapiens]	60.64
fragile X mental retardation syndrome-related protein 1 isoform c [Homo sapiens]	60.51
guanine nucleotide-binding protein-like 3-like protein [Homo sapiens]	60.36
exosome complex component RRP41 [Homo sapiens]	59.25
MORF4 family-associated protein 1 isoform b [Homo sapiens]	58.69
eukaryotic translation initiation factor 4 gamma 1 isoform 4 [Homo sapiens]	58.46
enhancer of rudimentary homolog [Homo sapiens]	58.22
mitochondrial 2-oxoglutarate/malate carrier protein isoform 3 [Homo sapiens]	56.17
serine/arginine-rich splicing factor 5 [Homo sapiens]	55.49
DNA topoisomerase 1 [Homo sapiens]	55.41
mortality factor 4-like protein 2 [Homo sapiens]	55.4
replication factor C subunit 1 isoform 1 [Homo sapiens]	53.8
TGF-beta-activated kinase 1 and MAP3K7-binding protein 1 isoform beta [Homo sapiens]	53.72
NF-kappa-B-repressing factor isoform 2 [Homo sapiens]	53.68
periodic tryptophan protein 1 homolog [Homo sapiens]	52.3312
ATP-dependent RNA helicase DDX24 [Homo sapiens]	52.32
phosphatidylserine synthase 1 [Homo sapiens]	51.62
uncharacterized protein C7orf50 [Homo sapiens]	48.96
heterogeneous nuclear ribonucleoprotein A3 [Homo sapiens]	48.38
histone lysine demethylase PHF8 isoform 3 [Homo sapiens]	48.32
39S ribosomal protein L22, mitochondrial isoform b [Homo sapiens]	48.1
ribonuclease 3 isoform 2 [Homo sapiens]	48.06
SWI/SNF complex subunit SMARCC1 [Homo sapiens]	47.24
zinc finger protein 768 [Homo sapiens]	46.83
metastasis-associated protein MTA2 [Homo sapiens]	46.52
splicing factor, proline- and glutamine-rich [Homo sapiens]	46.15
putative pre-mRNA-splicing factor ATP-dependent RNA helicase DHX15 [Homo sapiens]	45.7
intron-binding protein aquarius [Homo sapiens]	45.25
protein arginine N-methyltransferase 1 isoform 3 [Homo sapiens]	44.27
nucleolar complex protein 4 homolog [Homo sapiens]	43.58
H/ACA ribonucleoprotein complex subunit 1 [Homo sapiens]	43.17
vacuolar protein sorting-associated protein 13D isoform 2 [Homo sapiens]	43.0839
bystin [Homo sapiens]	42.76
probable ATP-dependent RNA helicase YTHDC2 [Homo sapiens]	41.92
mitogen-activated protein kinase kinase kinase 7 isoform D [Homo sapiens]	40.7
peroxiredoxin-2 isoform a [Homo sapiens]	40.59
cyclin-dependent kinase 12 isoform 2 [Homo sapiens]	40.34
dimethyladenosine transferase 1, mitochondrial [Homo sapiens]	40.09
26S proteasome non-ATPase regulatory subunit 4 [Homo sapiens]	40.08
phenylalanine--tRNA ligase beta subunit [Homo sapiens]	39.72
GTP-binding protein 10 isoform 1 [Homo sapiens]	39.43
Golgin subfamily A member 4 isoform 2 [Homo sapiens]	38.85
heterochromatin protein 1-binding protein 3 [Homo sapiens]	38.63
protein FRG1 [Homo sapiens]	38.52
lisH domain and HEAT repeat-containing protein KIAA1468 [Homo sapiens]	38.12
40S ribosomal protein S29 isoform 1 [Homo sapiens]	37.85
BRCA1-A complex subunit RAP80 [Homo sapiens]	37.23
putative helicase MOV-10 [Homo sapiens]	35.32
putative ribosomal RNA methyltransferase NOP2 isoform 4 [Homo sapiens]	35.12
sodium channel protein type 1 subunit alpha isoform 3 [Homo sapiens]	34.6
elongation factor 2 [Homo sapiens]	34.16
serine/threonine-protein phosphatase 2A catalytic subunit alpha isoform [Homo sapiens]	33.86
dnaJ homolog subfamily A member 1 [Homo sapiens]	33.58
cytoskeleton-associated protein 5 isoform b [Homo sapiens]	33.18
PREDICTED: probable ATP-dependent RNA helicase DHX40 [Homo sapiens]	33.01
26S proteasome non-ATPase regulatory subunit 13 isoform 1 [Homo sapiens]	32.95
PREDICTED: bolA-like protein 2-like isoform 1 [Homo sapiens]	32.68
transducin beta-like protein 2 precursor [Homo sapiens]	32.25
CLIP-associating protein 2 isoform 2 [Homo sapiens]	32.16
60S ribosomal protein L39 [Homo sapiens]	32.06
39S ribosomal protein L38, mitochondrial [Homo sapiens]	31.93
chordin-like protein 1 isoform 4 precursor [Homo sapiens]	31.27
40S ribosomal protein S27 [Homo sapiens]	31.14
exosome complex component RRP4 [Homo sapiens]	31.05
RNA-binding protein 39 isoform d [Homo sapiens]	31.01
heterogeneous nuclear ribonucleoprotein L-like isoform 2 [Homo sapiens]	30.91
RNA-binding protein EWS isoform 4 [Homo sapiens]	30.79
dCTP pyrophosphatase 1 [Homo sapiens]	30.5
exosome complex component RRP40 isoform 2 [Homo sapiens]	30.07
glycogen synthase kinase-3 beta isoform 2 [Homo sapiens]	29.97
28S ribosomal protein S33, mitochondrial [Homo sapiens]	29.73
acidic leucine-rich nuclear phosphoprotein 32 family member A [Homo sapiens]	29.7
