# Supplementary material for: Mutant ASXL1 cooperates with BAP1 to promote myeloid leukaemogenesis
Source: Nat Commun. 2018 Jul 16;9:2733. doi: 10.1038/s41467-018-05085-9 (PMC6048047; doi:10.1038/s41467-018-05085-9)
Supplement: Supplementary file 8 — Supplementary Data 5 [file 41467_2018_5085_MOESM8_ESM.xlsx]

## Sheet: Sheet1
Supplemental Data 5: The RNA-seq data of murine c-kit positive cells transduced with ASXL1-MT (MT) or ASXL1-MT-K351R (KR) together with vector or BAP1, related to Figure 6.
Gene_symbol	BAP1-1	BAP1-2	BAP1-3	KR+BAP1-1	KR+BAP1-2	KR+BAP1-3	MT-1	MT-2	MT-3	MT+BAP1-1	MT+BAP1-2	MT+BAP1-3
0610007P14Rik	852.795	798.818	832.881	913.178	812.702	894.227	804.517	847.726	875.498	923.369	915.509	848.197
0610009B22Rik	180.547	204.039	201.878	221.074	173.557	199.242	164.453	163.596	176.763	151.598	168.526	151.873
0610009L18Rik	10.2438	5.33434	4.22782	3.33277	2.07852	12.2756	8.28179	7.43619	13.5172	6.36075	11.8424	3.82071
0610009O20Rik	992.367	972.184	895.241	885.405	890.647	842.292	1006.83	1021.24	1065.78	924.429	839.9	867.3
0610010B08Rik	16.6461	19.337	15.8543	17.7748	17.6674	19.8298	23.6623	32.2235	12.4774	24.3829	20.041	17.1932
0610010F05Rik	1230.53	1178.89	1260.95	1499.74	1632.68	1383.36	1185.48	1150.13	1232.14	1536.12	1517.65	1635.26
0610010K14Rik	636.395	630.786	586.61	694.326	616.282	669.49	641.247	677.933	671.7	689.081	657.709	667.668
0610011F06Rik	276.582	308.058	317.087	265.51	249.423	292.725	326.539	356.937	340.009	291.534	300.615	271.27
0610012G03Rik	450.726	423.414	427.01	469.92	433.372	440.976	427.104	484.592	404.476	451.613	472.785	439.381
0610030E20Rik	1114.01	996.856	1099.23	769.869	683.834	765.806	1207.96	1125.34	1133.36	701.803	728.763	742.172
0610031O16Rik	0	0	0	0	0	0	0	0	0	0	0	0
0610037L13Rik	564.689	493.427	511.566	482.14	508.199	547.679	499.274	518.055	525.091	446.313	491.004	511.975
0610038B21Rik	2.56095	0.666793	2.11391	3.33277	1.03926	5.66564	0	0	3.11935	1.06012	5.46572	0.955176
0610039H22Rik	0	0	0	1.11092	0	0	3.54934	0	0	1.06012	0.910954	0
0610039K10Rik	0	1.33359	0	2.22184	0	0.944274	2.36623	2.47873	3.11935	3.18037	0	0.955176
0610040B10Rik	5.12189	7.33472	8.45564	4.44369	7.27483	8.49847	7.09868	9.91492	11.4376	1.06012	5.46572	1.91035
0610040F04Rik	0	0	1.05696	0	0	0	0	1.23937	0	0	0	0
0610040J01Rik	26.8899	38.0072	45.4491	93.3175	68.5912	97.2602	65.0712	60.7289	64.4666	104.952	109.314	112.711
0610043K17Rik	0	0.666793	0	2.22184	0	0	2.36623	0	0	1.06012	0	0
1010001N08Rik	0	0	0	0	0	0	0	0	0	0	0	0
1110001J03Rik	234.327	272.052	232.53	254.401	266.051	280.449	242.538	307.363	277.622	253.37	276.019	265.539
1110002L01Rik	98.5964	138.026	106.752	139.976	127.829	132.198	124.227	117.74	136.212	137.816	143.02	136.59
1110004E09Rik	484.019	438.083	455.548	673.219	716.051	750.698	490.992	514.337	535.488	877.783	834.434	855.838
1110004F10Rik	3001.43	3017.91	3009.15	3171.68	3352.66	3416.38	2916.37	2996.79	3018.49	3079.66	3202.91	3117.7
1110006O24Rik	14.0852	10.6687	14.7974	14.442	7.27483	15.1084	10.648	6.19683	10.3978	7.42087	3.64382	10.5069
1110007C09Rik	439.202	516.765	505.225	433.26	375.173	427.756	470.879	527.97	526.13	380.585	388.977	388.757
1110008F13Rik	5171.83	5214.99	5192.82	5435.74	5469.63	5745.91	5106.32	5195.42	5188.52	5513.71	5831.93	5488.44
1110008L16Rik	606.944	672.794	632.059	764.314	778.406	701.596	583.275	539.124	582.279	792.973	799.818	812.855
1110008P14Rik	454.568	409.411	402.7	344.386	312.818	371.1	482.71	515.576	482.459	291.534	312.457	308.522
1110012L19Rik	326.521	330.729	303.346	379.935	348.152	385.264	347.835	286.293	316.094	290.474	337.964	309.477
1110015O18Rik	0	0	0	0	0	0	0	0	0	0	0	0
1110017D15Rik	0	0	0	0	0	0.944274	0	0	0	0	0	0
1110019D14Rik	32.0118	48.6759	36.9934	43.326	39.4919	52.8793	44.9583	49.5746	44.7107	58.3069	48.2806	42.0278
1110020A21Rik	3.84142	4.66755	16.9113	4.44369	3.11778	6.60992	5.91556	2.47873	8.31827	4.2405	6.37668	5.73106
1110025L11Rik	0	0	0	0	0	0	0	0	0	0	0	0
1110028F11Rik	0	0.666793	2.11391	1.11092	0	0.944274	2.36623	0	2.07957	0	0	0
1110028F18Rik	0	0	0	0	0	0	0	0	0	0	0	0
1110032A03Rik	93.4745	109.354	108.866	105.538	81.0623	85.9289	86.3672	105.346	76.944	77.3891	68.3215	68.7727
1110032F04Rik	1.28047	0.666793	2.11391	6.66553	4.15704	15.1084	1.18311	1.23937	3.11935	32.8639	38.2601	39.1622
1110034G24Rik	58.9018	48.0091	68.7021	39.9932	50.9238	55.7122	65.0712	100.389	61.3472	45.5854	26.4177	33.4312
1110036E04Rik	0	0	0	0	0	0	0	0	0	0	0	0
1110037F02Rik	3490.57	3484.66	3511.21	3327.21	3540.76	2967.85	3538.69	3507.4	3595.57	3133.73	3120.02	3252.38
1110038B12Rik	952.672	947.513	847.678	1353.1	1461.2	1567.49	1126.32	981.577	959.72	1767.23	1958.55	1799.55
1110038F14Rik	597.981	547.437	567.585	545.463	604.85	632.664	584.458	483.352	610.353	556.565	547.483	565.464
1110046J04Rik	1.28047	0.666793	1.05696	0	2.07852	0	0	0	0	1.06012	0	0
1110051M20Rik	80.6698	77.348	80.3286	55.5461	59.2379	63.2664	62.705	64.447	58.2279	29.6835	40.082	45.8485
1110058D11Rik	0	0	0	0	0	0	0	0	0	0	0	0
1110059E24Rik	685.053	712.802	749.381	732.098	897.921	921.611	693.304	774.603	741.365	878.843	869.961	865.39
1110059G10Rik	541.64	529.434	505.225	464.365	465.589	525.016	535.95	511.858	526.13	489.778	489.182	519.616
1110065P20Rik	119.084	143.36	109.923	111.092	122.633	127.477	149.072	94.1918	127.893	102.832	137.554	113.666
1190002F15Rik	499.384	458.754	427.01	293.283	256.697	305.945	436.569	470.959	399.277	251.25	220.451	248.346
1190002N15Rik	613.347	616.117	634.173	735.43	819.977	740.311	515.837	611.007	547.966	938.21	913.687	785.155
1190003K10Rik	0	0	0	0	0	0	0	0	0	0	0	0
1190005I06Rik	0	2.00038	1.05696	0	1.03926	1.88855	0	0	0	4.2405	6.37668	7.64141
1190007I07Rik	124.206	163.364	118.379	157.751	148.614	189.799	120.678	143.766	150.769	186.582	164.883	155.694
1200014J11Rik	2790.15	2823.87	2754.43	2570.67	2534.76	2426.78	2923.47	2699.34	2588.02	2709.68	2610.79	2570.38
1300002E11Rik	30.7314	40.6744	42.2782	63.3226	40.5312	56.6564	41.409	40.8991	38.472	45.5854	60.123	63.9968
1300017J02Rik	0	1.33359	0	0	0	0.944274	0	2.47873	1.03978	2.12025	2.73286	0
1500004A13Rik	3.84142	0.666793	7.39869	2.22184	2.07852	4.72137	1.18311	0	1.03978	2.12025	1.82191	2.86553
1500009C09Rik	0	0	0	0	0	0	0	0	0	0	0	0
1500009L16Rik	0	0.666793	1.05696	12.2201	15.5889	16.9969	1.18311	0	4.15913	65.7277	55.5682	42.0278
1500011B03Rik	185.669	202.038	187.081	216.63	200.577	171.858	170.368	190.862	161.166	240.648	225.917	244.525
1500011K16Rik	258.656	244.046	238.872	277.731	212.009	305	235.439	270.182	241.23	267.151	275.108	232.108
1500012F01Rik	1769.61	1899.69	1729.18	2655.1	2969.17	3050	1943.85	1883.84	1813.38	3669.09	3885.22	3570.45
1500012K07Rik	0	0	0	0	0	0	0	0	0	0	0	0
1500015A07Rik	42.2556	30.0057	36.9934	37.7714	50.9238	45.3251	37.8596	29.7448	22.8752	44.5252	38.2601	32.476
1500015L24Rik	0	1.33359	0	0	0	0	0	0	1.03978	0	0	0
1500015O10Rik	0	0	0	0	0	0	0	0	0	0	0	0
1500017E21Rik	0	0	0	0	0	0	0	0	0	0	0	0
1500026H17Rik	2.56095	1.33359	2.11391	1.11092	1.03926	0	1.18311	3.7181	1.03978	1.06012	0	0
1600002D24Rik	1.28047	0.666793	0	0	0	0.944274	1.18311	0	2.07957	0	0	0
1600002H07Rik	454.568	440.083	458.719	344.386	324.249	348.437	448.4	422.624	427.351	371.044	364.382	354.37
1600002K03Rik	199.754	208.039	212.448	214.408	200.577	230.403	177.467	182.187	172.604	192.943	226.828	213.004
1600010M07Rik	11.5243	6.66793	10.5696	3.33277	4.15704	2.83282	1.18311	8.67556	10.3978	2.12025	0.910954	6.68623
1600012H06Rik	329.082	309.392	365.707	225.517	234.873	241.734	287.496	327.192	290.1	232.167	213.163	206.318
1600014C10Rik	3683.92	3904.07	3409.74	3431.64	3478.41	3717.61	3250.01	3336.37	3538.38	2825.23	3055.34	3047.01
1600014C23Rik	0	0.666793	0	0	0	0	0	0	0	0	0	0
1600014K23Rik	0	0	0	0	0	0	0	0	0	0	0	0
1600015I10Rik	0	0	0	0	0	0	0	0	0	0	0	0
1600019K03Rik	0	0	0	0	0	0	0	0	0	0	0	0
1600020E01Rik	64.0236	70.6801	79.2717	52.2133	65.4734	70.8205	68.6205	75.6013	72.7848	68.9081	48.2806	70.6831
1600023N17Rik	0	4.00076	0	1.11092	1.03926	0.944274	1.18311	2.47873	0	0	3.64382	2.86553
1600025M17Rik	0	0	0	0	0	0	0	0	0	0	0	0
1600027J07Rik	0	0	0	0	0	0	0	0	0	0	0	0
1600029I14Rik	0	0	0	0	0	0	0	0	0	0	0	0
1600029O15Rik	0	0	0	0	0	0	0	0	0	0	0	0
1700001C02Rik	0	0	0	0	0	0	0	0	0	0	0	0
1700001C19Rik	0	0.666793	2.11391	2.22184	2.07852	1.88855	2.36623	1.23937	1.03978	2.12025	3.64382	3.82071
1700001D01Rik	0	0	0	0	0	0	0	0	0	0	0	0
1700001F09Rik	0	0	0	0	0	0	0	0	0	0	0	0
1700001G01Rik	0	0	0	0	0	0	0	0	0	0	0	0
1700001G11Rik	1.28047	2.66717	2.11391	0	2.07852	3.7771	3.54934	1.23937	4.15913	1.06012	1.82191	3.82071
1700001G17Rik	2.56095	2.66717	2.11391	2.22184	2.07852	4.72137	2.36623	2.47873	2.07957	1.06012	0.910954	2.86553
1700001J03Rik	0	0.666793	1.05696	0	3.11778	0	0	1.23937	0	3.18037	0	0
1700001J11Rik	0	0	1.05696	0	0	0	0	0	0	0	0	0
1700001K19Rik	0	0	0	0	0	0	0	0	0	0	0	0
1700001K23Rik	1.28047	0	0	0	0	0.944274	0	0	1.03978	0	0	0
1700001L05Rik	60.1822	35.34	47.563	41.1041	38.4527	31.161	41.409	44.6171	47.83	93.291	108.404	88.8314
1700001L19Rik	0	0	0	0	0	0	0	0	0	0	0	0
1700001O22Rik	0	0	0	2.22184	0	0.944274	0	0	0	3.18037	3.64382	4.77588
1700001P01Rik	0	0	1.05696	0	4.15704	0.944274	0	0	1.03978	4.2405	2.73286	0.955176
1700003C15Rik	0	0	0	0	0	0	0	0	0	0	0	0
1700003D09Rik	0	0	0	0	0	0	0	0	0	0	0	0
1700003E16Rik	1.28047	0	0	0	0	2.83282	0	1.23937	1.03978	0	0.910954	0.955176
1700003E24Rik	0	0	0	0	0	0	0	0	0	0	0	0
1700003F12Rik	0	0	0	0	0	0	1.18311	0	0	1.06012	0.910954	0
1700003G13Rik	0	0	0	0	0	0	0	0	0	0	0	0
1700003G18Rik	0	0	0	0	0	0	0	0	0	0	0	0
1700003H04Rik	0	0	0	0	0	0	0	0	0	0	0	0
1700003I22Rik	0	0	0	0	0	0	0	0	0	0	0	0
1700003L19Rik	0	0	0	0	0	0	0	0	0	0	0	0
1700003M02Rik	0	0	0	0	0	0	0	0	1.03978	0	0	0
1700003M07Rik	1.28047	0	1.05696	1.11092	0	0.944274	0	0	1.03978	1.06012	0.910954	0
1700003P14Rik	0	0	0	0	0	0	0	0	0	0	0	0
1700006A11Rik	0	0	0	0	0	0	0	0	0	0	0	0
1700006E09Rik	0	0	0	0	0	0	0	0	0	0	0	0
1700006F04Rik	0	0	0	0	0	0	0	0	0	0	0	0
1700006H21Rik	0	0	0	0	0	0	0	0	0	0	0	0
1700007B14Rik	2.56095	0	1.05696	0	1.03926	0	0	0	0	0	0	0
1700007F19Rik	0	0	0	0	0	0	0	0	0	0	0	0
1700007G11Rik	0	0	0	0	1.03926	0	0	0	0	0	0	0
1700007J10Rik	0	0	0	0	0	0	0	0	0	0	0	0
1700007K09Rik	0	0	1.05696	2.22184	1.03926	1.88855	0	0	0	0	0	0
1700007K13Rik	1.28047	1.33359	0	1.11092	1.03926	0	0	0	0	1.06012	0.910954	0
1700007L15Rik	52.4994	42.008	43.3352	35.5495	40.5312	33.9939	43.7752	38.4203	30.1537	42.405	35.5272	38.2071
1700007P06Rik	0	0	0	0	0	0	0	0	0	0	0	0
1700008C04Rik	0	0	0	0	0	0	0	0	0	0	0	0
1700008J07Rik	43.5361	46.0087	59.1895	42.215	30.1386	57.6007	30.7609	37.181	43.6709	58.3069	40.9929	44.8933
1700008K24Rik	0	0	0	0	0	0	0	0	0	0	0	0
1700008O03Rik	5.12189	6.66793	9.5126	4.44369	3.11778	3.7771	3.54934	7.43619	2.07957	3.18037	0	2.86553
1700008P02Rik	0	0	0	0	0	0	0	0	0	0	0	0
1700009C05Rik	0	0	0	0	0	0	0	0	0	0	0	0
1700009J07Rik	0	0	0	0	0	0	0	0	0	0	0	0
1700009N14Rik	0	0	0	0	0	0	0	0	0	0	0	0
1700010B08Rik	0	0	0	0	0	0	0	0	0	0	0	0
1700010D01Rik	0	0	0	0	0	0	0	0	0	0	0	0
1700010I02Rik	0	0	0	0	0	0	0	0	0	0	0	0
1700010I14Rik	163.901	158.697	131.062	93.3175	116.397	118.979	175.101	177.229	153.888	92.2308	80.1639	73.5486
1700010J16Rik	0	0	0	0	0	0	0	0	0	0	0	0
1700010K23Rik	0	0	0	0	0	0	0	0	0	0	0	0
1700011A15Rik	0	0	0	0	0	0	0	0	0	0	0	0
1700011B04Rik	0	0	0	0	0	0	0	0	0	0	0	0
1700011C11Rik	0	0	0	0	0	0	0	0	0	0	0	0
1700011E24Rik	1.28047	0	0	0	0	0	0	0	0	0	0	0
1700011H14Rik	0	0	0	0	0	0	0	0	0	0	0	0
1700011I03Rik	0	0	0	0	0	0	0	0	0	0	0	0
1700011L22Rik	0	0	0	1.11092	0	0	0	0	0	0	0	0.955176
1700011M02Rik	0	0	0	0	0	0	0	0	0	0	0	0
1700012A03Rik	0	0	0	0	0	0	0	0	0	0	0	0
1700012B07Rik	0	0	0	0	0	0	0	0	0	0	0	0
1700012B09Rik	11.5243	3.33397	7.39869	14.442	6.23557	16.0527	8.28179	8.67556	14.557	8.481	14.5753	22.9242
1700012C14Rik	0	0.666793	0	0	1.03926	0	0	0	0	1.06012	0	0
1700012D01Rik	19.2071	17.3366	20.0822	14.442	13.5104	12.2756	20.1129	19.8298	16.6365	12.7215	12.7534	20.0587
1700012D14Rik	1.28047	2.00038	4.22782	3.33277	2.07852	0.944274	0	2.47873	3.11935	0	0	2.86553
1700012D16Rik	0	0	0	0	0	0	0	0	0	0	0	0
1700012H19Rik	0	0	0	0	0	0	0	0	0	0	0	0
1700012I11Rik	0	0	0	0	0	0	0	0	0	0	0	0
1700012L04Rik	7.68284	4.66755	3.17087	4.44369	7.27483	1.88855	3.54934	11.1543	7.27848	3.18037	3.64382	3.82071
1700012P22Rik	0	0	0	0	0	0	0	0	0	0	0	0
1700013D24Rik	0	0	0	0	0	0	0	0	0	0	0	0
1700013F07Rik	0	0	0	0	0	0	0	0	0	0	0	0
1700013G24Rik	0	0	0	0	0	0	0	0	0	0	0	0
1700013H16Rik	0	0	0	0	0	0	0	0	0	0	0	0
1700015E13Rik	0	0	0	0	0	0	0	0	0	0	0	0
1700015F17Rik	0	0	0	0	0	0	0	0	1.03978	0	0	0
1700015G11Rik	0	0	0	0	0	0	0	1.23937	0	0	0	0
1700016C15Rik	0	0	0	0	0	0	0	0	0	0	0	0
1700016D06Rik	0	0	0	0	0	0	0	0	0	0	0	0
1700016G22Rik	0	0	0	0	0	0	0	0	0	0	0	0.955176
1700016H13Rik	0	0	1.05696	0	0	0.944274	0	0	0	0	0	0
1700016K19Rik	0	0	1.05696	0	0	0	0	0	3.11935	0	2.73286	0.955176
1700016L04Rik	0	0.666793	0	0	0	0	0	0	0	0	0	0
1700016L21Rik	0	0	0	0	0	0	0	0	0	0	0	0
1700016P04Rik	0	0	0	0	0	0	0	0	0	0	0	0
1700017B05Rik	5390.79	5023.62	5043.79	4731.42	4692.26	4627.89	6657.38	6370.34	6238.7	4264.88	4337.96	4302.11
1700017D01Rik	0	0	0	0	0	0	0	0	0	0	0	0
1700017G19Rik	0	0	0	0	0	0	0	0	0	0	0	0
1700017J07Rik	0	0	0	0	0	0	0	0	0	0	0	0
1700017L05Rik	0	0	0	0	0	0	0	0	0	0	0	0
1700017N19Rik	0	0	0	0	0	0	0	0	0	0	0	0
1700018A04Rik	0	0	0	0	0	0	0	0	0	0	0	0
1700018B08Rik	2.56095	0	0	0	0	0	0	2.47873	0	0	0	0.955176
1700018B24Rik	0	0	0	0	0	0	0	0	0	0	0	0
1700018C11Rik	0	0	0	0	0	0	0	0	0	0	0	0
1700018F24Rik	0	0	0	0	0	0	0	0	0	0	0	0
1700018G05Rik	0	0	0	0	0	0	0	0	0	0	0	0
1700018L02Rik	2.56095	4.66755	2.11391	2.22184	3.11778	1.88855	4.73245	4.95746	1.03978	2.12025	5.46572	0
1700019A02Rik	0	0	0	0	5.1963	0	0	0	0	0	0	0
1700019B03Rik	11.5243	8.00152	6.34173	3.33277	5.1963	1.88855	15.3805	6.19683	4.15913	3.18037	3.64382	2.86553
1700019B21Rik	0	0	0	0	0	0	0	0	0	0	0	0
1700019C18Rik	0	0	0	0	0	0	0	0	0	0	0	0
1700019D03Rik	0	1.33359	0	2.22184	1.03926	1.88855	0	1.23937	0	3.18037	10.9314	6.68623
1700019E08Rik	0	0	0	0	0	0	0	0	0	0	0	0
1700019G17Rik	64.0236	53.3434	54.9617	47.7697	37.4134	51.9351	88.7335	78.08	86.302	38.1645	43.7258	40.1174
1700019G24Rik	0	0	0	0	0	0	0	0	0	0	0	0
1700019L03Rik	0	0	0	0	0	0	0	0	0	0	0	0
1700019M22Rik	0	0	0	0	0	0	0	0	0	0	0	0
1700019N19Rik	0	0	0	0	0	0	0	0	0	0	0	0
1700019O17Rik	0	0	0	0	0	0	0	0	0	0	0	0
1700020A23Rik	0	0	0	0	0	0	0	0	0	0	0	0
1700020D05Rik	0	2.66717	3.17087	3.33277	0	3.7771	1.18311	3.7181	1.03978	0	0	0
1700020D14Rik	0	0	0	0	0	0	0	0	0	0	0	0
1700020G17Rik	0	0	0	0	0	0	0	0	0	0	0	0
1700020I14Rik	938.587	946.846	882.558	746.54	757.621	735.589	812.799	938.199	897.333	721.945	720.565	780.379
1700020L24Rik	975.72	892.169	844.507	593.232	570.554	685.543	993.815	934.481	887.975	413.449	426.326	418.367
1700020M21Rik	0	0	0	0	0	0	0	0	0	0	0	0
1700020N01Rik	2.56095	2.66717	0	0	0	0.944274	0	0	1.03978	0	0	0
1700020N15Rik	0	0	0	0	0	0	0	0	0	0	0	0
1700020N18Rik	1.28047	0.666793	0	1.11092	0	0	0	0	0	0	0	0
1700021F05Rik	265.058	274.719	256.84	355.495	326.328	318.22	259.102	236.719	269.304	318.037	335.231	340.043
1700021F07Rik	0	0	0	0	0	0	0	0	0	0	0	0
1700021K19Rik	468.653	439.417	498.883	433.26	456.236	399.428	522.936	534.166	509.494	473.876	457.299	460.395
1700021N21Rik	0	0	0	0	2.07852	0	0	0	0	0	0	0
1700022A21Rik	0	0	0	0	0	0	0	0	0	0	0	0
1700022A22Rik	0	0	0	0	0	0	0	0	0	0	0	0
1700022E09Rik	0	0	0	0	0	0	0	0	0	0	0	0
1700022H01Rik	0	0	0	0	0	0	0	0	0	0	0.910954	0
1700022H16Rik	0	0	0	0	0	0	0	0	0	0	0	0
1700022I11Rik	0	0	0	0	0	0	0	0	0	0	0	0
1700023C21Rik	0	0	0	0	0	0	0	0	0	0	0	0
1700023F02Rik	0	0	0	0	0	0	0	0	0	0	0	0
1700023F06Rik	0	0	0	0	0	0	0	0	0	0	0	0
1700024B18Rik	0	0	0	0	0	0	0	0	0	0	0	0
1700024F13Rik	1.28047	0.666793	1.05696	2.22184	1.03926	0.944274	1.18311	0	1.03978	3.18037	3.64382	2.86553
1700024G13Rik	0	0	0	0	0	0	0	0	0	0	0	0
1700024I08Rik	0	0	0	0	0	0	0	0	0	0	0	0
1700024N05Rik	0	0	0	0	0	0	0	0	0	0	0	0
1700024P04Rik	0	0	0	0	0	0	0	0	0	0	0	0
1700024P16Rik	0	0.666793	0	0	0	0	0	0	0	0	0	0
1700025B11Rik	0	0	0	0	0	0	0	0	0	0	0	0
1700025C18Rik	0	0	0	0	0	0	0	0	0	0	0	0
1700025F22Rik	0	0	0	0	0	0	0	0	0	0	0	0
1700025F24Rik	0	0	0	0	0	0	0	0	0	0	0	0
1700025G04Rik	299.631	374.738	385.789	829.859	830.369	745.976	450.766	404.033	453.346	1191.58	1266.23	1181.55
1700025J12Rik	0	0	0	0	0	0	0	0	0	0	0	0
1700025K24Rik	0	0	0	0	0	0	0	0	0	0	0	0
1700025M24Rik	0	0	0	0	0	0	0	0	0	0	0	0
1700025N23Rik	0	0	0	0	1.03926	0	0	0	0	0	0	0.955176
1700026D08Rik	0	0	0	0	0	0	0	0	0	0	0	0
1700026D11Rik	0	0	0	0	0	0	0	0	0	0	0	0
1700026F02Rik	0	0	0	0	0	0	0	0	0	0	0	0
1700026J14Rik	0	0	0	0	0	0	0	0	0	0	0	0
1700026L06Rik	21.768	20.0038	20.0822	13.3311	14.5497	14.1641	16.5636	19.8298	24.9548	10.6012	13.6643	19.1035
1700027A15Rik	0	0	0	0	0	0	0	0	0	0	0	0
1700027F06Rik	0	0	0	0	0	0	0	0	0	0	0	0
1700027F09Rik	0	0	0	0	0	0	0	0	0	0	0	0
1700027H10Rik	0	0	0	0	0	0	0	0	0	0	0	0
1700027I24Rik	0	0	0	0	0	0	0	0	0	0	0	0
1700027J07Rik	0	0	0	0	0	0	0	0	0	0	0.910954	0
1700028B04Rik	0	0	0	0	0	0	0	0	0	0	0	0
1700028D13Rik	0	0	0	0	0	0	0	0	0	0	0	0
1700028E10Rik	2.56095	3.33397	2.11391	1.11092	1.03926	1.88855	5.91556	3.7181	1.03978	0	0.910954	1.91035
1700028I16Rik	0	0.666793	0	0	1.03926	0	1.18311	0	0	2.12025	0	0.955176
1700028J19Rik	10.2438	12.0023	13.7404	5.55461	20.7852	19.8298	29.5778	19.8298	16.6365	12.7215	20.041	20.0587
1700028K03Rik	0	0	0	0	0	0	0	0	0	0	0	0
1700028M03Rik	0	0	0	0	0	0	0	0	0	0	0	0
1700028P14Rik	0	0	0	0	0	0	0	0	0	0	0	0
1700028P15Rik	0	0	0	0	0	0	0	0	0	0	0	0
1700029B22Rik	0	0	0	0	0	0	0	0	0	0	0	0
1700029F12Rik	0	0	0	0	0	0	0	0	0	0	0	0
1700029H14Rik	1.28047	0	0	2.22184	0	0	0	1.23937	0	0	0	0.955176
1700029I15Rik	0	0.666793	2.11391	1.11092	0	0.944274	0	2.47873	0	0	0	0
1700029J03Rik	0	0	0	0	0	0	0	0	0	0	0	0
1700029J07Rik	6.40236	1.33359	4.22782	7.77646	2.07852	4.72137	2.36623	7.43619	6.2387	1.06012	6.37668	4.77588
1700029M20Rik	0	0	0	0	0	0	0	0	0	0	0	0
1700029N11Rik	0	0	0	0	0	0	0	0	0	0	0	0
1700029P11Rik	0	0	0	0	0	0	0	2.47873	0	0	0	0
1700030A11Rik	0	0	0	0	0	0	0	0	0	0	0	0
1700030C10Rik	10.2438	6.66793	11.6265	16.6638	16.6282	14.1641	9.4649	12.3937	10.3978	13.7816	18.2191	21.0139
1700030F04Rik	0	0	0	0	0	0	0	0	0	0	0	0
1700030F18Rik	0	0	0	0	0	0	0	0	0	0	0	0
1700030J22Rik	3.84142	1.33359	3.17087	2.22184	2.07852	0.944274	4.73245	2.47873	4.15913	3.18037	4.55477	3.82071
1700030K09Rik	134.45	153.362	182.853	157.751	161.085	186.966	160.903	187.144	140.371	163.259	173.992	150.918
1700030L20Rik	0	0	0	0	0	0	0	0	0	0	0	0
1700030M09Rik	0	0	0	0	0	0	0	0	0	0	0	0
1700030N03Rik	0	0	0	0	0	0	0	0	0	0	0	0
1700030O20Rik	0	0	0	0	0	0	0	0	0	0	0	0
1700031A10Rik	0	0	0	0	0	0	0	0	0	0	0	0
1700031F05Rik	0	0	0	0	0	0	0	0	0	0	0	0
1700031M16Rik	0	0	0	0	0	0	0	0	0	0	0	0
1700031P21Rik	0	0	0	0	0	0	0	0	0	0	0	0
1700034E13Rik	0	0	0	0	0	0	0	0	0	0	0	0
1700034G24Rik	0	0	0	0	0	0	0	0	0	0	0	0
1700034H15Rik	5.12189	1.33359	0	1.11092	2.07852	0.944274	1.18311	1.23937	4.15913	1.06012	3.64382	3.82071
1700034I23Rik	0	0	0	0	0	0	0	0	0	0	0	0
1700034J05Rik	0	0	0	0	0	0	0	0	0	0	0	0
1700034K08Rik	0	0	0	0	0	0	0	0	0	0	0	0
1700034O15Rik	0	0	0	0	0	0	0	0	0	0	0	0
1700034P13Rik	12.8047	2.66717	11.6265	3.33277	4.15704	7.55419	2.36623	4.95746	6.2387	6.36075	10.0205	4.77588
1700036G14Rik	0	0	0	0	0	0	0	0	0	0	0	0
1700037C18Rik	29.4509	38.674	44.3921	43.326	37.4134	53.8236	53.2401	50.814	36.3924	25.443	34.6163	39.1622
1700037H04Rik	819.503	784.815	833.938	805.419	753.464	846.069	944.124	985.295	974.277	796.154	825.324	792.796
1700039E15Rik	0	0	0	0	0	0	0	0	0	0	0	0
1700039E22Rik	0	0	0	0	0	0	0	0	0	0	0	0
1700040L02Rik	1.28047	4.66755	2.11391	0	0	3.7771	3.54934	2.47873	2.07957	0	0	3.82071
1700041A01Rik	0	0	0	0	0	0	0	0	0	0	0	0
1700041C23Rik	0	0	0	0	0	0	0	0	0	0	0	0
1700041M19Rik	0	0	0	0	0	0	0	0	0	0	0	0
1700042G07Rik	0	0	0	0	0	0	0	0	0	0	0	0
1700042G15Rik	0	0	0	0	0	0	0	0	0	0	0	0
1700042O10Rik	0	2.00038	0	1.11092	1.03926	0	0	2.47873	1.03978	1.06012	0	0
1700044C05Rik	0	0	0	0	0	0	0	0	0	0	0	0
1700044K03Rik	0	0	0	0	0	0	0	0	0	0	0	0
1700045H11Rik	0	0	0	0	0	0	0	0	0	0	0	0
1700046C09Rik	0	0	0	0	0	0	0	0	0	0	0	0
1700047A11Rik	0	0	0	0	0	0	0	0	0	0	0	0
1700047E10Rik	0	0	0	0	0	0	0	0	0	0	0	0
1700047G03Rik	0	0	0	0	0	0	0	0	0	0	0	0
1700047I17Rik2	0	0	0	0	0	0	0	0	0	0	0	0
1700047L14Rik	0	0	0	0	0	0	0	0	0	0	0	0
1700047M11Rik	3.84142	4.66755	1.05696	1.11092	0	0.944274	2.36623	2.47873	4.15913	0	0.910954	0
1700048M11Rik	0	0	0	0	0	0	0	0	0	0	0	0
1700048O20Rik	7.68284	12.6691	8.45564	7.77646	10.3926	8.49847	13.0142	8.67556	10.3978	10.6012	9.10954	13.3725
1700049E15Rik	0	0	0	0	0	0	0	0	0	0	0	0
1700049E22Rik	0	0	0	0	0	0	0	0	0	0	0	0
1700049G17Rik	14.0852	6.66793	8.45564	12.2201	7.27483	9.44274	13.0142	8.67556	7.27848	12.7215	12.7534	10.5069
1700049L16Rik	0	0	0	0	0	0	0	0	0	0	0	0
1700051A21Rik	0	0	0	0	0	0	0	0	0	0	0	0
1700052I22Rik	0	0	0	0	0	0	0	0	0	0	0	0
1700052K11Rik	70.426	57.3442	67.6451	47.7697	64.4342	70.8205	43.7752	47.0959	54.0687	39.2246	45.5477	62.0865
1700054A03Rik	0	0	0	0	0	0	0	0	0	0	0	0
1700054K19Rik	0	0	0	0	0	0	0	0	0	0	0	0
1700054M17Rik	0	0	0	0	0	0	0	0	0	0	0	0
1700055C04Rik	0	0	0	0	0	0	0	0	0	0	0	0
1700056E22Rik	3.84142	1.33359	3.17087	8.88738	2.07852	0.944274	1.18311	2.47873	2.07957	6.36075	7.28763	3.82071
1700057G04Rik	0	0	0	0	0	0	0	0	0	0	0	0
1700057H15Rik	0	0	0	0	0	0	0	0	0	0	0	0
1700057H21Rik	0	0	0	0	0	0	0	0	0	0	0	0
1700060C16Rik	0	0	1.05696	0	0	0	0	0	0	0	0	0
1700060C20Rik	0	0	0	0	0	0	0	0	0	0	0	0
1700061F12Rik	0	0	0	0	0	0	0	0	0	0	0	0
1700061G19Rik	8.96331	7.33472	6.34173	2.22184	1.03926	0.944274	11.8311	4.95746	16.6365	3.18037	4.55477	4.77588
1700061I17Rik	0	0	0	0	0	0	0	0	0	0	0	0
1700061J23Rik	0	0	0	0	0	0	0	0	0	0	0	0
1700063A18Rik	0	0	0	0	0	0	0	0	0	0	0	0
1700063D05Rik	0	0	1.05696	0	0	0	0	0	0	0	0	0
1700063O14Rik	0	0	0	0	0	0	0	0	0	0	0	0
1700064J06Rik	0	0	0	0	0	0	0	0	0	0	0	0
1700064M15Rik	0	0	0	0	0	0	0	0	0	0	0	0
1700065D16Rik	0	0	1.05696	1.11092	0	0	0	0	0	0	0	0
1700065I16Rik	0	0	0	0	0	0	0	0	0	0	0	0
1700065J11Rik	0	0	0	0	0	0	0	0	0	0	0	0
1700065J18Rik	0	0	0	0	0	0	0	0	0	0	0	0
1700065L07Rik	0	0	0	0	0	0	0	0	0	0	0	0
1700065O20Rik	0	0	0	0	0	0	0	0	0	0	0	0
1700066B17Rik	0	0	0	0	0	0	0	0	0	0	0	0
1700066B19Rik	10.2438	8.00152	15.8543	6.66553	5.1963	10.387	9.4649	11.1543	8.31827	7.42087	9.10954	6.68623
1700066J03Rik	0	0	0	0	0	0	0	0	0	0	0	0
1700066M21Rik	394.386	411.411	429.124	392.156	421.94	450.419	358.483	406.512	393.038	432.531	419.039	408.815
1700066N21Rik	0	0	0	0	0	0	0	0	0	0	0	0
1700066O22Rik	0	0	0	0	0	0	0	0	0	0	0	0
1700067G17Rik	0	0	0	0	0	0.944274	0	0	0	0	0	0
1700067K01Rik	0	1.33359	0	0	0	0.944274	2.36623	0	1.03978	0	2.73286	2.86553
1700067P10Rik	0	0	0	0	0	0	0	0	0	0	0	0
1700069L16Rik	0	0	1.05696	0	0	0	0	0	0	0	0	0
1700069P05Rik	0	0	0	0	0	0	0	0	0	0	0	0
1700071K01Rik	0	0	0	0	0	0	0	0	0	0	0	0
1700071M16Rik	0	0	0	0	0	0	0	0	0	0	0	0
1700072B07Rik	0	0	0	0	0	0	0	0	0	0	0	0
1700072I22Rik	0	0	0	0	0	0	0	0	0	0	0	0
1700072O05Rik	0	0	0	0	0	0	0	0	0	0	0	0
1700073E17Rik	0	0	0	0	0	0	0	0	0	0	0	0
1700074H08Rik	0	0	0	0	0	0	0	0	0	0	0	0
1700074P13Rik	0	0	0	0	0	0	0	0	0	0	0	0
1700080E11Rik	0	0	0	0	0	0	0	0	0	0	0	0
1700080N15Rik	0	0	0	0	0	0	0	0	0	0	0	0
1700080O16Rik	0	0	0	0	0	0	0	0	0	0	0	0
1700081H04Rik	0	0	0	0	0	0	0	0	0	0	0	0
1700084C01Rik	0	0	0	0	0	0	0	0	0	0	0	0
1700084D21Rik	0	0	0	0	0	0	0	0	0	0	0	0
1700084E18Rik	5.12189	2.00038	4.22782	3.33277	1.03926	3.7771	2.36623	2.47873	2.07957	2.12025	4.55477	1.91035
1700084F23Rik	0	0	0	0	0	0	0	0	0	0	0	0
1700084J12Rik	0	0	0	0	0	0	0	0	0	0	0	0
1700084M14Rik	0	0	0	0	0	0	0	0	0	0	0	0
1700085C21Rik	0	0	0	0	0	0	0	0	0	0	0	0
1700086L19Rik	0	0	0	0	0	0	0	0	0	0	0	0
1700086O06Rik	61.4627	51.3431	47.563	26.6621	29.0993	48.158	49.6907	52.0533	39.5118	30.7436	29.1505	37.2519
1700088E04Rik	2.56095	2.00038	3.17087	0	1.03926	3.7771	2.36623	2.47873	3.11935	0	1.82191	0.955176
1700091H14Rik	0	0	0	0	0	0	0	0	0	0	0	0
1700092C02Rik	0	0	0	0	0	0	0	0	0	0	0	0
1700092C10Rik	0	0	0	0	0	0	0	0	0	0	0	0
1700092E19Rik	0	0	0	0	0	0	0	0	0	0	0	0
1700092K14Rik	0	0	0	0	0	0	0	0	0	0	0	0
1700092M07Rik	5.12189	0.666793	1.05696	0	3.11778	3.7771	1.18311	2.47873	0	1.06012	5.46572	3.82071
1700093K21Rik	0	1.33359	0	0	1.03926	0	1.18311	0	0	1.06012	0.910954	1.91035
1700094D03Rik	170.303	159.364	144.803	133.311	138.222	137.864	189.298	154.921	162.206	172.8	172.17	144.232
1700094J05Rik	1.28047	0	1.05696	0	0	0	0	0	0	0	0	0
1700094M24Rik	0	0	0	0	0	0	0	0	0	0	0	0
1700095A21Rik	0	0	0	0	0	0	0	0	0	0	0	0
1700095B10Rik	0	0	0	0	0	0	0	0	0	0	0	0
1700095J12Rik	0	0	0	0	0	0	0	0	0	0	0	0
1700096J18Rik	0	0	0	0	0	0	0	0	0	0	0	0
1700096K18Rik	16.6461	16.6698	11.6265	11.1092	16.6282	12.2756	15.3805	21.0692	17.6763	11.6614	12.7534	6.68623
1700096P03Rik	0	0	0	0	0	0	0	0	0	0	0	0
1700097N02Rik	32.0118	30.6725	26.4239	37.7714	36.3741	39.6595	50.8739	61.9683	47.83	39.2246	33.7053	37.2519
1700099I09Rik	0	0	0	0	0	0	0	0	0	0	0.910954	0
1700100I10Rik	0	0	0	0	0	0	0	0	0	0	0	0
1700100L14Rik	0	0	0	0	0	0	0	0	0	0	0	0
1700101E01Rik	0	0	0	0	0	0	0	0	0	0	0	0
1700101I11Rik	1.28047	2.00038	4.22782	2.22184	3.11778	1.88855	1.18311	4.95746	4.15913	8.481	2.73286	3.82071
1700101O22Rik	0	0	0	0	0	0	0	0	0	0	0	0
1700102H20Rik	2.56095	0	1.05696	1.11092	1.03926	0	4.73245	0	1.03978	3.18037	1.82191	0
1700102P08Rik	3.84142	6.66793	10.5696	2.22184	7.27483	3.7771	3.54934	11.1543	4.15913	3.18037	5.46572	0
1700104L18Rik	0	0	0	0	0	0	0	0	0	0	0	0
1700105P06Rik	0	0	0	0	0	0	0	0	0	0	0	0
1700106J16Rik	0	0	0	0	0	0	1.18311	0	0	0	0	0
1700108F19Rik	0	0	0	0	0	0	0	0	0	0	0	0
1700108J01Rik	0	0	0	0	0	0	0	0	0	0	0	0
1700109G14Rik	0	0	0	0	0	0	0	0	0	0	0	0
1700109G15Rik	0	0	0	0	0	0	0	0	0	0	0	0
1700109H08Rik	40.9751	28.6721	20.0822	27.7731	28.06	22.6626	36.6765	32.2235	27.0344	39.2246	37.3491	37.2519
1700109I08Rik	0	0	0	0	0	0	0	0	0	0	0	0
1700109K24Rik	0	0	0	0	0	0	0	0	0	0	0	0
1700110C19Rik	0	0	0	0	0	0	0	0	0	0	0	0
1700110I01Rik	0	0	0	0	0	0	0	0	0	0	0	0
1700110I07Rik	0	0	0	0	0	0	0	0	0	0	0	0
1700110K17Rik	0	0	0	0	0	0	0	0	0	0	0	0
1700111N16Rik	0	0	0	0	0	0	0	0	0	0	0	0
1700112E06Rik	80.6698	78.6816	79.2717	57.768	76.9053	83.0961	72.1699	96.6705	72.7848	77.3891	51.0134	56.3554
1700112H15Rik	0	0	0	2.22184	0	0	0	0	0	0	0	0
1700112J05Rik	0	0	0	0	0	0	0	0	0	0	0	0
1700112J16Rik	0	0	0	0	1.03926	2.83282	0	1.23937	0	0	0.910954	0
1700113A16Rik	20.4876	25.3381	28.5378	15.5529	20.7852	23.6068	18.9298	28.5054	28.0741	18.0221	21.8629	7.64141
1700113B09Rik	0	0	0	0	0	0	0	0	0	0	0	0
1700113H08Rik	0	0	0	0	0	0	0	0	0	0	0	0
1700116B05Rik	0	0	0	0	0	0	0	0	0	0	0	0
1700119H24Rik	0	0	0	0	0	0	0	0	0	0	0	0.955176
1700120C14Rik	3.84142	5.33434	4.22782	1.11092	5.1963	1.88855	3.54934	1.23937	0	4.2405	3.64382	1.91035
1700120E14Rik	0	0	0	0	0	0	0	0	0	0	0	0
1700120G07Rik	0	0	0	0	0	0	0	0	0	0	0	0
1700120K04Rik	0	0	0	0	0	0	0	0	0	0	0	0
1700121L16Rik	0	0	0	0	0	0	0	0	0	0	0	0
1700121N20Rik	0	0	0	0	0	0	0	0	0	0	0	0
1700122C19Rik	0	0	0	0	0	0	0	0	0	0	0	0
1700122O11Rik	0	0	0	0	0	0.944274	0	0	0	0	0	0
1700123I01Rik	0	0	0	0	0	0	0	0	0	0	0	0
1700123J17Rik	0	0	0	0	0	0	0	0	0	0	0	0
1700123K08Rik	0	0	0	0	0	0	0	0	0	0	0	0
1700123L14Rik	0	0	0	0	0	0	0	0	0	0	0	0
1700123M08Rik	7.68284	12.0023	10.5696	8.88738	6.23557	3.7771	7.09868	11.1543	2.07957	8.481	9.10954	11.4621
1700123O12Rik	0	0	0	0	0	0	0	0	0	0	0	0
1700123O20Rik	2057.72	2031.72	1982.85	1769.7	1762.59	1955.59	2256.2	2163.93	2123.24	1733.3	1776.36	1802.42
1700123O21Rik	0	0	0	0	0	0	0	0	0	0	0	0
1700124L16Rik	1.28047	2.00038	0	1.11092	1.03926	0.944274	1.18311	0	4.15913	1.06012	0.910954	0.955176
1700125G02Rik	0	0	0	0	0	0	0	0	0	0	0	0
1700125G22Rik	0	0	0	0	0	0	1.18311	0	0	0	0	0
1700125H03Rik	0	0	0	0	0	0	0	0	0	0	0	0
1700125H20Rik	1.28047	0	0	0	0	0	0	0	0	0	0	0
1700126H18Rik	0	0	0	0	0	0	0	0	0	0	0	0
1700128A07Rik	0	0	0	0	0	0	0	0	0	0	0	0
1700128F08Rik	0	0	0	0	0	0	0	0	0	0	0	0
1700129C05Rik	0	0	0	0	0	0	0	0	0	0	0	0
1810006J02Rik	42.2556	54.677	64.4743	47.7697	41.5704	42.4923	70.9868	61.9683	70.7053	16.962	18.2191	18.1484
1810007C17Rik	0	0	0	0	0	0	0	0	0	0	0	0
1810007D17Rik	0	0	0	0	0	0	0	0	0	0	0	0
1810008I18Rik	12.8047	10.6687	7.39869	4.44369	5.1963	5.66564	10.648	11.1543	11.4376	1.06012	6.37668	4.77588
1810009A15Rik	335.484	396.742	359.365	435.482	509.238	482.524	365.582	353.219	375.362	449.493	466.408	468.992
1810009J06Rik	0	0	0	0	0	0	0	0	0	0	0	0
1810010D01Rik	0	0	1.05696	0	0	0	1.18311	0	0	0	0	0.955176
1810010H24Rik	2.56095	1.33359	0	1.11092	2.07852	0.944274	2.36623	2.47873	5.19892	3.18037	2.73286	0.955176
1810011H11Rik	316.277	314.06	301.232	321.057	322.171	372.988	420.005	405.272	420.072	271.392	267.82	293.239
1810011O10Rik	0	0	0	0	0	0	0	0	0	0	0	0
1810012K16Rik	0	0	1.05696	0	0	0	0	0	0	0	0	0
1810013A23Rik	0	0	0	0	0	0	0	0	0	0	0	0
1810013L24Rik	1605.71	1614.97	1392.01	1375.32	1407.16	1420.19	1677.65	1431.47	1355.88	1554.14	1507.63	1487.21
1810014B01Rik	134.45	143.36	115.208	134.422	147.575	153.917	146.706	162.357	124.774	129.335	121.157	114.621
1810018F18Rik	0	0	0	0	0	0	0	0	0	0	0	0
1810019D21Rik	0	0.666793	1.05696	0	0	0.944274	1.18311	0	4.15913	3.18037	2.73286	0
1810020O05Rik	0	0	0	0	0	0	0	0	0	0	0	0.955176
1810021B22Rik	6.40236	10.0019	4.22782	7.77646	4.15704	0.944274	14.1974	6.19683	15.5967	3.18037	3.64382	0.955176
1810022K09Rik	589.018	644.122	635.23	766.536	792.956	841.348	631.782	635.794	644.666	942.451	932.817	881.628
1810024B03Rik	0	0.666793	2.11391	0	0	0	0	0	0	1.06012	0	0
1810026B05Rik	998.769	898.17	903.697	764.314	674.48	775.249	1050.6	1063.38	948.282	681.66	690.503	673.399
1810026J23Rik	2783.75	2751.19	2645.56	2816.19	2782.1	2884.76	2711.69	2607.62	2644.17	2942.91	2782.05	2939.08
1810030O07Rik	1395.72	1359.59	1372.98	1305.33	1457.04	1409.8	1361.76	1380.65	1388.11	1347.42	1373.72	1389.78
1810032O08Rik	619.749	689.464	660.597	807.64	883.372	969.769	763.108	690.326	725.769	974.255	993.851	946.58
1810034E14Rik	12.8047	21.3374	22.1961	23.3294	31.1778	14.1641	21.296	26.0267	24.9548	18.0221	17.3081	9.55176
1810037I17Rik	2895.15	2617.83	2437.34	1915.23	1862.36	2209.6	2640.71	2626.21	2593.22	1550.96	1529.49	1483.39
1810041H14Rik	1.28047	0	0	0	0	0	1.18311	0	0	0	1.82191	0.955176
1810041L15Rik	0	0	0	0	0	0	0	0	0	3.18037	2.73286	0
1810043G02Rik	57.6213	64.6789	61.3034	72.2099	78.9838	67.9877	44.9583	52.0533	54.0687	100.712	112.958	87.8762
1810043H04Rik	311.155	336.73	293.834	351.051	342.956	366.378	280.398	278.857	266.185	383.765	365.293	347.684
1810044D09Rik	40.9751	28.6721	33.8226	35.5495	23.903	36.8267	29.5778	24.7873	32.2333	22.2626	25.5067	23.8794
1810046K07Rik	0	0	0	0	0	0	0	0	0	0	0	0
1810053B23Rik	0	0	0	0	0	0	0	0	0	0	0	0
1810055G02Rik	873.283	768.146	784.261	666.553	553.926	644.939	932.293	862.598	882.776	589.429	577.545	550.182
1810058I24Rik	1262.55	1312.25	1245.09	1282	1211.78	1389.03	1242.27	1305.05	1334.04	1286.99	1363.7	1269.43
1810062G17Rik	2.56095	2.66717	3.17087	5.55461	1.03926	3.7771	3.54934	2.47873	2.07957	4.2405	1.82191	5.73106
1810062O18Rik	0	0	0	0	0	0	0	0	1.03978	2.12025	0	0
1810063I02Rik	0	0	0	0	0	0	0	0	0	0	0	0
1810064F22Rik	0	0	0	0	0	0	0	0	0	0	0	0
1810065E05Rik	0	0	0	0	0	0	0	0	0	0	0	0
2010001A14Rik	64.0236	38.674	33.8226	41.1041	43.649	25.4954	47.3245	50.814	48.8698	32.8639	36.4382	37.2519
2010001E11Rik	1.28047	1.33359	0	0	1.03926	0.944274	0	1.23937	0	0	0.910954	0
2010003K11Rik	0	0	0	0	0	0	0	0	1.03978	0	0	0
2010005H15Rik	464.812	352.067	417.497	241.07	189.145	236.068	319.44	413.948	304.656	93.291	61.0339	69.7279
2010009K17Rik	0	0	0	0	0	0	0	0	0	0	0	0
2010010A06Rik	0	0	0	0	0	0	0	0	0	0	0	0
2010012O05Rik	180.547	179.367	163.828	201.077	192.263	210.573	145.523	158.639	176.763	225.807	175.814	210.139
2010016I18Rik	21.768	12.6691	17.9682	8.88738	5.1963	7.55419	10.648	12.3937	15.5967	3.18037	0	3.82071
2010106C02Rik	0	0	0	0	0	0	0	0	0	0	0	0
2010106E10Rik	0	0	0	0	0	0	0	0	0	0	0	0
2010107E04Rik	1306.08	1360.92	1260.95	1387.54	1383.26	1542.94	1373.59	1405.44	1368.35	1444.95	1393.76	1300.95
2010107G12Rik	1.28047	0.666793	1.05696	2.22184	1.03926	0.944274	0	0	0	2.12025	1.82191	0.955176
2010107G23Rik	2.56095	6.66793	4.22782	14.442	14.5497	20.774	5.91556	12.3937	13.5172	46.6455	59.212	32.476
2010109A12Rik	0	1.33359	2.11391	0	0	0.944274	1.18311	1.23937	1.03978	3.18037	0.910954	0
2010109I03Rik	8.96331	5.33434	5.28478	3.33277	5.1963	1.88855	2.36623	6.19683	3.11935	2.12025	1.82191	1.91035
2010111I01Rik	669.687	723.47	798.001	805.419	877.136	837.571	580.908	555.236	539.648	941.391	910.954	883.538
2010204K13Rik	39.6947	46.6755	33.8226	61.1007	84.1801	80.2633	34.3103	35.9416	35.3526	122.974	123.89	91.6969
2010300C02Rik	6.40236	5.33434	14.7974	105.538	70.6697	77.4305	17.7467	21.0692	14.557	273.512	327.032	319.984
2010308F09Rik	0	0	0	0	0	0	0	0	0	1.06012	0	0.955176
2010310C07Rik	0	0.666793	0	0	0	0	0	0	0	0	0	0
2010315B03Rik	121.645	132.025	122.607	89.9847	73.7875	82.1518	120.678	115.261	152.848	76.329	60.123	71.6382
2010320M18Rik	66.5846	68.0129	66.5882	38.8823	59.2379	67.0434	53.2401	83.0375	64.4666	64.6676	45.5477	59.2209
2200002D01Rik	1.28047	0.666793	0	1.11092	3.11778	1.88855	1.18311	4.95746	1.03978	3.18037	0.910954	4.77588
2200002J24Rik	0	0.666793	0	0	1.03926	0	0	0	0	1.06012	0.910954	0
2210010C04Rik	0	0	0	0	0	0	0	0	0	0	0	0
2210011C24Rik	0	0	1.05696	1.11092	0	0	1.18311	1.23937	0	1.06012	1.82191	3.82071
2210013O21Rik	382.861	348.066	397.415	345.497	342.956	354.103	334.821	405.272	323.373	295.775	304.259	308.522
2210015D19Rik	122.925	120.69	99.3538	112.203	120.554	128.421	137.241	147.484	123.734	126.155	98.383	127.994
2210016F16Rik	532.677	587.445	595.066	879.85	846.998	866.843	822.263	933.242	910.85	864.002	890.913	940.849
2210016L21Rik	492.982	491.426	484.086	506.581	460.393	481.58	399.892	443.693	457.505	529.002	530.175	507.199
2210018M11Rik	905.294	848.161	842.393	756.538	832.448	671.379	792.686	770.885	741.365	949.872	863.584	845.331
2210019I11Rik	0	0	0	0	0	0	0	0	0	0	0	0
2210039B01Rik	0	0.666793	1.05696	0	0	0	0	0	0	0	0	0.955176
2210404E10Rik	0	0	0	0	0	0	0	0	0	0	0	0
2210404O09Rik	53.7799	58.011	56.0186	89.9847	89.3764	95.3717	47.3245	65.6864	37.4322	75.2689	79.253	76.4141
2210406O10Rik	5.12189	4.00076	1.05696	1.11092	1.03926	1.88855	4.73245	3.7181	3.11935	3.18037	1.82191	2.86553
2210407C18Rik	0	1.33359	0	0	0	0	0	0	0	0	0	0
2210408F21Rik	8.96331	21.3374	15.8543	8.88738	14.5497	18.8855	13.0142	16.1117	16.6365	39.2246	27.3286	34.3863
2210408I21Rik	52.4994	59.3446	54.9617	66.6553	64.4342	52.8793	49.6907	58.2502	42.6311	66.7879	63.7668	58.2658
2210409D07Rik	0	0	0	0	0	0	0	0	0	0	0	0
2210409E12Rik	0	0	0	0	0	0	0	0	0	0	0	0
2210414B05Rik	0	0	0	0	0	0	0	0	0	0	0	0
2210416O15Rik	0	0.666793	0	0	0	0	0	1.23937	1.03978	3.18037	0.910954	1.91035
2210417A02Rik	2.56095	0	1.05696	0	1.03926	0.944274	0	0	0	0	0.910954	0
2210420H20Rik	0	0	0	0	0	0	0	0	0	0	0	0
2300002M23Rik	0	0	0	0	0	0	0	0	0	0	0	0
2300003K06Rik	0	0	0	0	0	0	0	0	0	0	0	0
2300005B03Rik	0	0	0	0	0	0	0	0	0	0	0	0
2300009A05Rik	46.097	64.0121	68.7021	55.5461	68.5912	62.3221	60.3388	63.2076	55.1085	62.5474	49.1915	43.9381
2310001H17Rik	116.523	100.019	108.866	44.4369	46.7667	55.7122	82.8179	89.2343	103.978	39.2246	50.1025	42.0278
2310001K24Rik	1.28047	0	2.11391	1.11092	0	0.944274	0	1.23937	2.07957	0	0	0
2310002D06Rik	0	0	0	0	0	0	0	0	0	0	0	0
2310002F09Rik	0	0	0	0	0	0	0	0	0	0	0	0
2310002L09Rik	0	0	0	0	0	0	0	0	0	0	0	0
2310003N18Rik	0	0	0	0	0	0	0	0	0	0	0	0
2310005A03Rik	0	0	0	0	0	0	0	0	0	0	0	0
2310005E17Rik	0	0	0	0	0	0	0	0	0	0	0	0
2310007B03Rik	0	0	0	0	0	0	0	0	0	0	0	0
2310008N11Rik	0	0	0	0	0	0	0	0	0	0	0	0
2310009A05Rik	193.351	171.366	168.056	153.307	147.575	147.307	154.988	172.272	169.485	150.538	116.602	107.935
2310009B15Rik	80.6698	79.3484	61.3034	66.6553	56.1201	87.8175	60.3388	70.6438	65.5063	73.1486	54.6572	67.8175
2310010G23Rik	21.768	21.3374	10.5696	17.7748	19.746	26.4397	18.9298	24.7873	20.7957	27.5632	23.6848	28.6553
2310010J17Rik	5.12189	2.66717	1.05696	5.55461	0	1.88855	2.36623	7.43619	2.07957	2.12025	0.910954	1.91035
2310011J03Rik	1057.67	1077.54	1043.21	1075.37	1060.05	1088.75	1081.37	1161.29	1106.33	1017.72	1076.75	939.894
2310015A10Rik	40.9751	38.0072	48.6199	48.8806	42.6097	49.1022	50.8739	48.3352	50.9494	56.1866	51.0134	60.1761
2310015D24Rik	0	0	0	0	0	0	0	0	0	0	0	0
2310016D03Rik	0	0	0	0	0	0	0	0	0	0	0	0
2310020H05Rik	0	0	0	0	0	0	0	0	0	0	0	0
2310022A10Rik	696.577	668.793	709.217	667.664	648.499	646.828	726.431	741.14	798.554	621.233	648.599	637.103
2310022B05Rik	181.827	186.702	211.391	468.809	464.55	427.756	302.877	333.389	316.094	721.945	745.16	631.372
2310030A07Rik	0	0	2.11391	0	0	0	0	0	0	0	0	0.955176
2310030G06Rik	2.56095	0.666793	0	0	0	1.88855	0	0	0	0	0	0
2310033P09Rik	517.311	499.428	515.794	449.923	447.921	539.18	566.711	544.081	484.539	420.87	390.799	402.129
2310034C09Rik	0	0	0	0	0	0	0	0	0	0	0	0
2310034G01Rik	6.40236	15.3362	16.9113	9.9983	17.6674	8.49847	8.28179	9.91492	12.4774	10.6012	8.19859	12.4173
2310034O05Rik	0	0	0	0	0	0	0	0	0	0	0	0
2310035C23Rik	1391.87	1390.93	1449.09	1267.56	1242.96	1201.12	1422.1	1399.24	1304.93	1217.02	1203.37	1275.16
2310036O22Rik	2641.62	2504.47	2555.72	2397.37	2333.14	2575.03	2508.2	2561.77	2513.16	2214.6	2479.62	2233.2
2310039H08Rik	129.328	110.021	116.265	108.87	104.965	116.146	125.41	135.091	100.859	119.794	104.76	115.576
2310039L15Rik	0	0.666793	1.05696	0	0	0	2.36623	2.47873	0	1.06012	0.910954	1.91035
2310040G24Rik	34.5728	48.0091	39.1073	33.3277	38.4527	47.2137	37.8596	38.4203	23.915	29.6835	31.8834	37.2519
2310043L19Rik	0	0	0	0	0	0	0	0	1.03978	0	0	0
2310043O21Rik	0	0	0	0	0	0	0	0	0	0	0	0
2310045N01Rik	1175.47	1055.53	1024.19	837.635	832.448	817.741	1090.83	1157.57	1186.39	770.711	688.681	717.337
2310045n01rik-mef2b	0	0	0	0	0	0	0	0	0	0	0	0
2310047M10Rik	379.02	370.07	390.017	362.161	313.857	338.994	344.286	407.751	387.839	334.999	358.005	328.581
2310050C09Rik	0	0	0	0	0	0	0	0	0	0	0	0
2310057J18Rik	0	0	0	0	0	0	0	0	0	0	0	0
2310057M21Rik	367.496	326.729	336.112	415.485	395.958	373.932	358.483	356.937	348.327	379.525	341.608	390.667
2310057N15Rik	0	0	0	0	0	0	0	0	0	0	0	0
2310061I04Rik	419.995	378.738	417.497	377.714	375.173	379.598	383.329	389.161	408.635	409.208	388.066	397.353
2310061N02Rik	0	0	0	0	0	0	0	0	0	0	0	0
2310065F04Rik	0	0	0	0	0	0	0	0	0	0	0	0.955176
2310067B10Rik	1507.12	1462.94	1409.98	1376.43	1461.2	1309.71	1502.55	1587.63	1630.38	1522.34	1440.22	1453.78
2310068J16Rik	3.84142	4.66755	4.22782	13.3311	8.31409	6.60992	2.36623	7.43619	10.3978	10.6012	11.8424	11.4621
2310069B03Rik	1.28047	0.666793	0	0	0	0	1.18311	2.47873	1.03978	1.06012	0.910954	0
2310069G16Rik	0	0	0	0	0	0	0	0	0	0	0	0
2310075C17Rik	1.28047	2.66717	3.17087	4.44369	8.31409	5.66564	0	1.23937	1.03978	8.481	6.37668	7.64141
2310079G19Rik	0	0	0	0	0	0	0	0	0	0	0	0
2310081J21Rik	0	0	0	0	0	0	0	0	0	0	0	0
2400006E01Rik	0	0.666793	0	0	0	0	0	0	0	0	0	0
2410002F23Rik	1439.25	1388.93	1301.11	1510.85	1546.42	1467.4	1347.57	1336.04	1307.01	1698.32	1716.24	1670.6
2410003L11Rik	10.2438	19.337	15.8543	25.5512	27.0208	16.0527	20.1129	9.91492	25.9946	19.0822	24.5958	16.238
2410004B18Rik	261.216	274.052	257.897	292.173	283.718	327.663	257.919	292.49	276.582	295.775	284.218	242.615
2410004I01Rik	0	0	0	0	0	0	0	0	0	0	0	0
2410004P03Rik	3.84142	7.33472	13.7404	38.8823	27.0208	22.6626	9.4649	18.5905	8.31827	30.7436	27.3286	34.3863
2410006H16Rik	1635.16	1487.62	1370.87	1853.02	1778.18	2061.35	1818.44	1583.91	1477.53	2285.63	2247.32	2163.47
2410012E07Rik	0	0	0	0	0	0	0	0	0	0	0	0
2410015M20Rik	1089.68	1006.19	1035.82	1145.36	1110.97	1249.27	946.49	1042.31	882.776	1152.36	1185.15	1164.36
2410016O06Rik	1184.44	1089.54	1082.32	1033.16	1044.46	1084.97	1056.52	1138.98	1163.52	1064.37	1115.01	1048.78
2410017I17Rik	0	0	0	0	0	0	0	0	0	0	0	0
2410018L13Rik	3.84142	8.00152	4.22782	8.88738	15.5889	12.2756	11.8311	3.7181	5.19892	5.30062	11.8424	12.4173
2410021H03Rik	0	0	0	0	0	0	0	0	0	0	0	0
2410089E03Rik	363.654	367.403	470.345	422.15	402.194	332.384	340.737	370.57	343.128	525.822	434.525	484.274
2410124H12Rik	0	0	0	0	0	0	0	0	0	0	0	0
2410127L17Rik	1635.16	1550.96	1528.36	1751.92	1811.43	1881.94	1644.53	1609.94	1632.46	1850.98	1953.09	1948.56
2410131K14Rik	226.644	229.377	196.594	191.079	195.381	219.072	190.481	261.506	266.185	236.408	244.136	249.301
2410137M14Rik	1.28047	0	0	0	0	0	0	0	0	0	0	0
2410141K09Rik	0	0	0	0	0	0	0	0	0	0	0	0
2500002B13Rik	21.768	19.337	6.34173	16.6638	25.9815	18.8855	7.09868	14.8724	9.35805	24.3829	14.5753	22.9242
2500004C02Rik	47.3775	37.3404	48.6199	18.8857	40.5312	28.3282	44.9583	40.8991	46.7902	28.6234	27.3286	33.4312
2510002D24Rik	238.168	216.041	196.594	224.406	212.009	261.564	228.341	235.479	239.15	196.123	232.293	194.856
2510003B16Rik	6.40236	7.33472	7.39869	5.55461	7.27483	5.66564	10.648	6.19683	9.35805	5.30062	6.37668	5.73106
2510009E07Rik	14.0852	22.0042	19.0252	38.8823	34.2956	33.9939	16.5636	18.5905	24.9548	55.1265	66.4996	61.1313
2510039O18Rik	2189.61	2138.41	2151.96	2090.76	2008.89	2107.62	2189.94	2308.94	2211.62	1808.57	1907.54	2006.83
2610001J05Rik	1388.03	1460.28	1439.57	1605.28	1479.91	1693.08	1307.34	1269.11	1246.7	1471.45	1544.07	1500.58
2610002M06Rik	1038.46	1010.86	1011.51	982.055	1115.13	1016.04	1026.94	1001.41	1021.07	1055.88	970.166	1063.11
2610005L07Rik	863.039	830.157	920.608	1329.77	1102.66	1004.71	1263.56	1197.23	777.758	856.581	1143.25	1189.19
2610008E11Rik	130.608	151.362	170.17	168.86	167.321	139.753	198.763	154.921	137.251	155.838	157.595	162.38
2610015P09Rik	185.669	186.702	188.138	184.413	210.97	203.963	147.889	161.117	197.559	219.446	215.896	183.394
2610016A17Rik	0	0	0	0	0	0	0	0	0	0	0	0
2610020C07Rik	33.2923	32.6729	27.4808	28.884	24.9423	21.7183	57.9725	54.5321	30.1537	27.5632	21.8629	24.8346
2610020H08Rik	396.947	374.071	354.08	311.058	270.208	267.23	456.682	404.033	397.197	254.43	226.828	276.046
2610027K06Rik	0	0	0	0	0	0	0	0	0	0	0	0
2610028E06Rik	0	0	0	0	0	0	0	1.23937	0	0	0	0.955176
2610028H24Rik	0	0.666793	0	0	0	0	0	0	0	0	0	0
2610035D17Rik	53.7799	29.3389	48.6199	32.2167	14.5497	22.6626	42.5921	32.2235	38.472	14.8417	22.7738	21.0139
2610035F20Rik	0	0	0	0	0	0	0	0	0	0	0	0
2610037D02Rik	10.2438	17.3366	13.7404	9.9983	6.23557	10.387	10.648	22.3086	35.3526	3.18037	2.73286	1.91035
2610042L04Rik	1.28047	1.33359	1.05696	11.1092	3.11778	11.3313	4.73245	8.67556	5.19892	21.2025	18.2191	12.4173
2610044O15Rik8	185.669	210.707	174.398	119.98	153.811	146.362	168.002	206.974	184.042	110.253	157.595	111.756
2610100L16Rik	0	0	0	0	0	0	0	0	0	0	0	0
2610203C22Rik	0	0	0	0	0	0	0	1.23937	0	0	0	0
2610206C17Rik	0	1.33359	0	0	0	0.944274	0	0	1.03978	2.12025	0	0
2610301B20Rik	316.277	329.396	390.017	439.925	389.723	387.152	302.877	312.32	348.327	366.803	380.779	381.115
2610305D13Rik	103.718	145.361	123.664	147.753	162.125	145.418	113.579	97.9098	108.137	170.68	139.376	127.038
2610306M01Rik	21.768	30.0057	10.5696	14.442	17.6674	31.161	39.0427	19.8298	22.8752	31.8037	34.6163	30.5656
2610307P16Rik	3.84142	0	1.05696	2.22184	1.03926	1.88855	0	0	0	1.06012	4.55477	1.91035
2610316D01Rik	0	0	0	0	0	0	0	0	0	0	0	0
2610318N02Rik	398.227	430.081	410.099	429.927	504.042	491.022	405.808	390.4	385.76	566.107	549.305	527.257
2610507B11Rik	10595.9	10720	10840.1	10634.9	10991.2	9637.26	9687.33	9818.25	10232.5	11489.6	11179.2	11105.8
2610507I01Rik	1048.71	958.848	888.899	564.348	584.065	587.338	940.575	1007.6	904.611	454.793	419.039	498.602
2610524H06Rik	235.607	216.708	262.125	211.075	201.617	208.685	196.397	214.41	211.076	220.506	241.403	261.718
2610528A11Rik	5.12189	3.33397	3.17087	4.44369	1.03926	2.83282	14.1974	2.47873	10.3978	2.12025	6.37668	4.77588
2610528J11Rik	0	0	0	0	0	0	1.18311	0	1.03978	0	0	0
2700029M09Rik	2097.41	2140.41	1883.49	1905.23	2000.58	2153.89	2049.15	2173.85	2192.9	1862.64	1913.91	1971.48
2700038G22Rik	126.767	108.02	103.582	134.422	127.829	135.031	89.9166	81.7981	116.456	147.357	148.485	167.156
2700046A07Rik	0	0	0	0	0	0	0	0	0	0	0	0
2700046G09Rik	2.56095	1.33359	1.05696	9.9983	9.35335	8.49847	1.18311	3.7181	3.11935	10.6012	11.8424	6.68623
2700049A03Rik	864.319	870.832	900.526	756.538	807.506	715.76	881.419	889.864	990.913	827.957	800.729	820.497
2700054A10Rik	0	0	2.11391	2.22184	0	0.944274	0	0	0	0	0.910954	0.955176
2700060E02Rik	1665.9	1803.68	1776.74	2158.52	2307.16	2360.68	1558.16	1825.58	1828.98	2353.48	2376.68	2360.24
2700062C07Rik	192.071	212.707	195.537	202.188	197.46	264.397	189.298	192.102	211.076	247.009	213.163	246.436
2700069I18Rik	0	0	0	0	0	0	0	0	0	0	0	0
2700070H01Rik	0	0	0	0	0	0	0	0	0	0	0	0
2700081O15Rik	122.925	96.0182	95.126	138.865	174.596	153.917	121.861	100.389	106.058	309.556	311.546	306.612
2700089I24Rik	0	0	0	0	0	0	0	0	0	0	0	0
2700094K13Rik	2157.6	2173.75	2093.83	2314.05	2282.22	2555.21	2037.32	2057.35	1963.11	2240.04	2328.4	2240.84
2700097O09Rik	117.804	118.689	125.778	126.645	135.104	128.421	104.114	110.304	108.137	115.554	116.602	115.576
2700099C18Rik	363.654	330.729	340.34	277.731	297.229	320.109	393.977	342.065	341.049	313.797	298.793	324.76
2810001G20Rik	60.1822	56.6774	59.1895	33.3277	43.649	50.9908	56.7894	57.0108	61.3472	45.5854	38.2601	63.9968
2810002D19Rik	110.121	110.688	120.493	114.425	116.397	116.146	102.931	79.3194	94.6203	107.073	83.8078	82.1452
2810004N23Rik	1315.05	1380.93	1272.57	1385.32	1375.98	1483.45	1325.09	1254.24	1274.77	1475.69	1565.02	1481.48
2810006K23Rik	285.545	285.387	245.214	294.394	314.896	340.883	285.13	254.07	262.025	300.015	310.635	315.208
2810013P06Rik	151.096	118.689	113.094	87.7629	73.7875	80.2633	120.678	132.612	119.575	110.253	74.6982	90.7418
2810021J22Rik	160.059	161.364	140.575	152.196	172.517	133.143	153.805	168.554	178.843	102.832	88.3625	109.845
2810025M15Rik	139.572	137.359	162.771	235.516	250.462	251.177	221.242	192.102	215.235	329.699	288.772	341.953
2810029C07Rik	1.28047	3.33397	4.22782	0	2.07852	0.944274	5.91556	6.19683	1.03978	4.2405	4.55477	3.82071
2810032G03Rik	0	0	0	0	0	0	0	0	0	0	0	0
2810047C21Rik1	28.1704	35.34	34.8795	15.5529	19.746	32.1053	23.6623	16.1117	29.1139	14.8417	17.3081	15.2828
2810049E08Rik	0	0	0	0	0	0	0	0	0	0	0	0
2810403A07Rik	1459.74	1327.58	1295.83	1082.04	997.69	963.159	1606.67	1446.34	1344.44	1183.1	1090.41	1010.58
2810403D21Rik	8.96331	17.3366	10.5696	12.2201	22.8637	9.44274	10.648	9.91492	8.31827	19.0822	14.5753	8.59659
2810404M03Rik	0	0	0	0	0	0	0	0	0	0	0	0
2810405F15Rik	0	0	0	0	0	0	0	0	0	0	0	0
2810408A11Rik	16.6461	23.3378	16.9113	15.5529	13.5104	21.7183	14.1974	18.5905	23.915	19.0822	23.6848	19.1035
2810408I11Rik	175.425	169.365	165.942	171.082	147.575	171.858	230.707	172.272	217.315	157.959	149.396	177.663
2810410L24Rik	8.96331	12.6691	9.5126	12.2201	11.4319	15.1084	4.73245	6.19683	6.2387	13.7816	18.2191	13.3725
2810417H13Rik	6657.18	6483.23	6044.73	5435.74	5616.17	5772.35	6563.91	6983.82	6580.79	5049.37	5126.85	5235.32
2810428I15Rik	592.859	610.782	479.858	502.137	560.162	560.899	533.584	602.331	563.563	487.657	562.059	529.168
2810429I04Rik	1.28047	1.33359	1.05696	3.33277	7.27483	11.3313	2.36623	4.95746	1.03978	4.2405	9.10954	7.64141
2810433D01Rik	0	0	0	0	0	0	0	0	0	0	0	0
2810442N19Rik	0	0	0	0	0	0	0	0	0	0	0	0
2810454H06Rik	8.96331	8.00152	7.39869	4.44369	10.3926	10.387	9.4649	9.91492	4.15913	4.2405	3.64382	2.86553
2810459M11Rik	1.28047	0	0	0	1.03926	0	0	0	0	0	0	0
2810468N07Rik	0	0	1.05696	2.22184	6.23557	0	0	0	1.03978	20.1424	30.0615	30.5656
2810471M01Rik	0	0	0	0	0	0	0	0	0	0	0	0
2810474O19Rik	2491.8	2778.53	2608.57	2359.6	2369.51	2055.68	2589.83	2360.99	2265.69	2370.44	2160.78	2225.56
2900005J15Rik	5.12189	3.33397	5.28478	5.55461	4.15704	3.7771	10.648	7.43619	3.11935	4.2405	0.910954	2.86553
2900008C10Rik	19.2071	20.0038	13.7404	49.9915	32.2171	32.1053	39.0427	28.5054	33.2731	26.5031	27.3286	17.1932
2900009J06Rik	2.56095	0	0	1.11092	0	0	0	0	4.15913	1.06012	0	0.955176
2900011O08Rik	2.56095	3.33397	5.28478	3.33277	1.03926	1.88855	1.18311	2.47873	0	2.12025	9.10954	3.82071
2900026A02Rik	52.4994	62.6785	43.3352	172.193	172.517	147.307	69.8037	81.7981	71.745	435.711	464.587	411.681
2900041M22Rik	6.40236	4.66755	5.28478	23.3294	11.4319	9.44274	1.18311	8.67556	5.19892	19.0822	13.6643	23.8794
2900052N01Rik	0	0	0	0	0	0	0	0	0	0	0	0
2900055J20Rik	0	0	0	0	0	0	0	0	0	0	0	0
2900057B20Rik	0	0	0	0	0	0	0	0	0	0	0	0
2900060B14Rik	3.84142	8.00152	5.28478	7.77646	15.5889	14.1641	8.28179	14.8724	5.19892	10.6012	11.8424	6.68623
2900076A07Rik	23.0485	13.3359	17.9682	15.5529	19.746	12.2756	11.8311	18.5905	18.7161	15.9019	10.0205	12.4173
2900079G21Rik	0	0	0	0	0	0	0	0	1.03978	0	0	0
2900092C05Rik	0	0	0	0	0	0	0	0	0	0	0	0
2900092D14Rik	1.28047	0	0	0	0	0	0	0	0	0	0	0
2900097C17Rik	8043.93	8179.55	8326.69	8265.26	8195.61	8611.78	7620.43	7630.77	7956.42	8936.85	9016.62	9025.46
3000002C10Rik	46.097	46.6755	53.9047	35.5495	27.0208	26.4397	43.7752	47.0959	47.83	30.7436	25.5067	23.8794
3010001F23Rik	0	0	0	0	0	0	0	0	0	0	0	0
3010026O09Rik	163.901	186.035	201.878	132.2	168.36	174.691	139.607	143.766	129.973	187.642	161.239	172.887
3100003L05Rik	0	0	0	0	0	0	0	0	0	0	0	0
3110001I22Rik	490.421	482.091	436.523	466.587	427.136	459.861	604.571	537.884	454.385	402.847	439.08	421.233
3110002H16Rik	595.42	584.777	583.439	571.014	517.552	542.013	539.499	575.065	564.602	505.679	435.436	437.471
3110009E18Rik	30.7314	35.34	41.2213	45.5478	41.5704	53.8236	37.8596	43.3778	42.6311	39.2246	37.3491	63.9968
3110009F21Rik	0	0	0	0	0	0	0	0	0	0	0	0
3110015C05Rik	0	0	0	0	0	0	0	0	0	0	0	0
3110021A11Rik	0	0	1.05696	0	0	0.944274	1.18311	0	0	0	0	0.955176
3110021N24Rik	0	0	0	0	0	0	0	0	0	0	0	0
3110035E14Rik	0	0	0	0	0	0	0	0	0	0	0	0
3110039I08Rik	0	0	0	0	0	0	0	0	0	0	0	0
3110039M20Rik	0	0	0	0	0	0	0	0	0	0	0	0
3110040N11Rik	323.96	289.388	302.289	273.287	253.58	295.558	272.116	320.996	301.537	268.212	287.861	277.001
3110043O21Rik	103.718	191.37	154.315	166.638	176.674	152.972	136.058	131.373	143.49	161.139	141.198	149.008
3110045C21Rik	19.2071	12.6691	10.5696	3.33277	10.3926	8.49847	18.9298	14.8724	23.915	6.36075	6.37668	3.82071
3110052M02Rik	88.3526	86.0163	87.7273	69.9881	76.9053	54.7679	73.353	73.1225	84.2224	51.9461	53.7463	57.3106
3110056K07Rik	134.45	115.355	137.404	83.3192	101.848	102.926	123.044	110.304	129.973	118.734	97.4721	87.8762
3110057O12Rik	129.328	124.023	159.6	113.314	118.476	101.037	179.833	122.697	136.212	86.9302	76.5201	75.4589
3110062M04Rik	229.205	238.712	233.587	214.408	221.363	208.685	281.581	283.815	309.855	228.987	195.855	198.677
3110070M22Rik	6.40236	8.00152	2.11391	6.66553	12.4711	5.66564	10.648	8.67556	6.2387	2.12025	8.19859	4.77588
3110079O15Rik	0	0	0	0	0	0	0	0	0	0	0	0
3110082I17Rik	1092.24	1037.53	996.709	1175.36	1208.66	1430.57	963.054	962.987	880.696	1348.48	1429.29	1409.84
3110082J24Rik	0	0	0	0	0	0	0	0	0	0	0	0
3110099E03Rik	0	0	0	0	0	0	0	0	0	0	0	0
3200001D21Rik	0	0	0	0	0	0	0	0	0	0	0	0
3300002I08Rik	3.84142	4.00076	4.22782	3.33277	1.03926	4.72137	5.91556	1.23937	6.2387	2.12025	10.0205	4.77588
3300002P13Rik	0	0	0	0	0	0	0	0	0	0	0	0
3300005D01Rik	10.2438	7.33472	4.22782	7.77646	14.5497	9.44274	13.0142	3.7181	9.35805	8.481	7.28763	10.5069
3425401B19Rik	1.28047	0	0	1.11092	0	0	0	0	0	0	0	0
3632451O06Rik	0	0	0	0	0	0	0	0	0	0	0	0
3632454L22Rik	0	0	1.05696	0	1.03926	0	4.73245	0	0	0	0	0
3830403N18Rik	7.68284	16.003	7.39869	21.1075	19.746	14.1641	28.3947	11.1543	4.15913	13.7816	17.3081	8.59659
3830406C13Rik	477.616	509.43	471.402	474.364	499.884	508.019	441.301	482.113	494.937	444.192	417.217	429.829
3830408C21Rik	3.84142	6.00114	4.22782	2.22184	2.07852	6.60992	9.4649	3.7181	3.11935	4.2405	6.37668	4.77588
3830417A13Rik	0	0	0	0	0	0	0	0	0	0	0	0
3830432H09Rik	0	0	1.05696	0	0	0	0	0	0	0	0	0
3930402G23Rik	0	0	0	2.22184	1.03926	1.88855	2.36623	0	1.03978	7.42087	3.64382	0.955176
4430402I18Rik	3.84142	2.00038	1.05696	0	0	0.944274	2.36623	0	2.07957	2.12025	2.73286	0.955176
4631405J19Rik	1.28047	0	0	3.33277	0	0	0	0	0	1.06012	1.82191	0.955176
4632404H12Rik	42.2556	36.6736	53.9047	34.4386	23.903	18.8855	31.944	37.181	24.9548	27.5632	25.5067	27.7001
4632415L05Rik	204.876	196.704	196.594	196.633	208.891	208.685	227.158	203.256	213.156	232.167	224.095	254.077
4632427E13Rik	2.56095	6.66793	7.39869	5.55461	2.07852	3.7771	9.4649	6.19683	0	3.18037	2.73286	3.82071
4632428C04Rik	0	0	0	1.11092	0	0	0	0	0	0	1.82191	0
4632428N05Rik	8622.71	8204.89	7765.45	5626.82	5151.62	5428.63	9327.66	9696.79	9307.1	3742.24	3823.27	3840.76
4732416N19Rik	0	0.666793	0	0	1.03926	0	0	2.47873	2.07957	1.06012	0	0
4732456N10Rik	0	0	0	0	0	0	0	0	0	0	0	0
4732471J01Rik	5.12189	4.66755	2.11391	5.55461	2.07852	0.944274	2.36623	12.3937	3.11935	0	2.73286	0.955176
4732490B19Rik	0	0	1.05696	0	1.03926	0	0	0	0	1.06012	0	0
4732491K20Rik	6.40236	5.33434	6.34173	12.2201	7.27483	6.60992	0	7.43619	6.2387	3.18037	2.73286	1.91035
4831407H17Rik	0	0	2.11391	0	1.03926	0	0	0	2.07957	0	0	0
4831440E17Rik	11.5243	3.33397	10.5696	12.2201	7.27483	4.72137	2.36623	6.19683	4.15913	14.8417	6.37668	5.73106
4833411C07Rik	0	0	0	0	0	0.944274	0	0	1.03978	1.06012	0	0
4833412C05Rik	0	0	0	2.22184	0	0	0	0	0	3.18037	0	0
4833415N18Rik	0	0	0	0	0	0	1.18311	0	2.07957	0	0	0
4833417C18Rik	20.4876	17.3366	27.4808	23.3294	27.0208	23.6068	26.0285	17.3511	24.9548	29.6835	36.4382	25.7898
4833418N02Rik	29.4509	23.3378	34.8795	31.1058	19.746	16.0527	21.296	30.9841	17.6763	28.6234	16.3972	14.3276
4833419F23Rik	7.68284	7.33472	4.22782	9.9983	7.27483	11.3313	10.648	6.19683	4.15913	10.6012	3.64382	5.73106
4833420G17Rik	1097.37	978.185	994.595	970.946	897.921	881.008	1016.29	1027.43	1029.39	1116.31	992.94	1051.65
4833422C13Rik	1.28047	0	0	0	0	0	0	0	0	0	0	0
4833422M21Rik	0	0	0	0	0	0	0	0	0	0	0	0
4833423E24Rik	0	0	0	0	0	0	0	0	0	0	0	0
4833427F10Rik	0	0	0	0	0	0	0	0	0	0	0	0
4833427G06Rik	0	0	0	0	0	0	0	0	0	0	0	0
4833428L15Rik	0	0	0	0	0	0	0	0	0	0	0	0
4833439L19Rik	1906.62	1899.03	1857.07	1979.66	2088.91	2131.23	1836.19	1949.52	1899.68	2164.77	2199.04	2252.31
4921501E09Rik	0	0	0	0	0	0	0	0	0	0	0	0
4921504A21Rik	0	0	0	0	0	0	0	0	0	0	0	0
4921504E06Rik	0	0	0	0	0	0	0	0	0	0	0	0
4921506M07Rik	0	0	0	0	0	0	0	0	0	0	0	0
4921507L20Rik	0	0	0	0	0	0	0	0	0	0	0	0
4921507P07Rik	137.011	112.688	139.518	123.312	104.965	109.536	164.453	168.554	190.28	94.3511	61.0339	81.19
4921508D12Rik	0	0	0	0	0	0	0	0	0	0	0	0
4921509C19Rik	0	0	0	0	0	0	0	0	0	0	0	0
4921509O07Rik	0	0	0	0	0	0	0	0	0	0	0	0
4921511C10Rik	1.28047	0	1.05696	0	0	0.944274	0	1.23937	0	0	0	0
4921511C20Rik	0	0	0	0	0	0	0	0	0	0	0	0
4921511H03Rik	0	0	0	0	0	0	0	0	0	0	0	0
4921511I17Rik	0	0	0	0	0	0	0	0	0	0	0	0
4921511M17Rik	0	0	0	0	0	0	0	0	0	0	0	0
4921513I03Rik	0	0	0	0	1.03926	0	0	0	1.03978	0	0	0.955176
4921515E04Rik	0	0	0	0	0	0	0	0	0	0	0	0
4921517D22Rik	0	0	0	0	0	0	0	0	0	0	0	0
4921518K17Rik	0	0	0	0	0	0	0	0	0	0	0	0
4921524J17Rik	606.944	652.124	627.831	653.222	645.381	653.438	715.783	641.991	689.376	627.594	719.654	677.22
4921524L21Rik	0	0	0	0	0	0	0	0	0	0	0	0
4921525O09Rik	0	0	0	0	0	0	0	0	0	0	0	0
4921529L05Rik	23.0485	25.3381	25.3669	26.6621	38.4527	33.0496	20.1129	32.2235	21.8354	28.6234	38.2601	27.7001
4921530L21Rik	0	0	0	0	0	0	0	0	0	0	0	0
4921531C22Rik	40.9751	36.6736	23.253	27.7731	35.3349	45.3251	28.3947	32.2235	30.1537	25.443	20.9519	34.3863
4921531P14Rik	0	0	0	0	0	0	0	0	0	0	0	0
4921533I20Rik	0	0	0	0	0	0	0	0	0	0	0	0
4921534H16Rik	0	0	0	0	0	0	0	0	0	0	0	0
4921536K21Rik	3.84142	1.33359	2.11391	0	2.07852	0	1.18311	2.47873	0	2.12025	0.910954	3.82071
4921539E11Rik	0	0	0	0	0	0	0	0	0	0	0	0
4922502D21Rik	7.68284	3.33397	3.17087	11.1092	3.11778	4.72137	4.73245	2.47873	7.27848	0	2.73286	1.91035
4922502H24Rik	0	0	0	0	0	0	0	0	0	0	0	0
4922502N22Rik	0	0	0	0	0	0	0	0	0	0	0	0
4930401C15Rik	0	0	0	0	0	0	0	0	0	0	0	0
4930401O10Rik	0	0	0	0	0	0	0	0	0	0	0	0
4930401O12Rik	0	0	0	0	0	0	0	0	0	0	0	0
4930402F06Rik	0	0	0	0	0	0	0	0	0	0	0	0
4930402F11Rik	0	0	0	0	0	0	0	0	0	0	0	0
4930402H24Rik	213.839	225.376	238.872	192.19	233.834	209.629	257.919	241.676	250.588	253.37	230.471	255.032
4930402K13Rik	0	0	0	0	0	0	0	0	0	0	0	0
4930404A05Rik	0	0	0	0	0	0	0	0	0	0	0	0
4930404H11Rik	0	0	0	0	0	0	0	0	0	0	0	0
4930404I05Rik	0	0	0	0	0	0	0	0	0	0	0	0
4930404N11Rik	2.56095	0.666793	1.05696	1.11092	2.07852	1.88855	0	2.47873	1.03978	1.06012	0.910954	0.955176
4930405A10Rik	0	0	0	0	0	0	0	0	0	0	0	0
4930405A21Rik	1.28047	2.66717	3.17087	3.33277	4.15704	2.83282	1.18311	0	0	5.30062	5.46572	5.73106
4930405D11Rik	0	0	0	0	0	0	0	0	0	0	0	0
4930405J17Rik	0	0	0	0	0	0	0	0	0	0	0	0
4930405L22Rik	0	0	0	0	0	0	0	0	0	0	0	0
4930405O22Rik	2.56095	0.666793	1.05696	0	0	1.88855	1.18311	0	0	0	0	0.955176
4930406D18Rik	0	0	0	0	0	0	0	0	0	0	0	0
4930407G08Rik	0	0	0	0	0	0	0	0	0	0	0	0
4930407I10Rik	0	0	0	0	0	0	0	0	0	0	0	0
4930407I19Rik	1.28047	0	0	0	0	0	0	0	0	0	0	0
4930412B13Rik	0	0	0	0	0	0	0	0	0	0	0	0
4930412C18Rik	2.56095	0	1.05696	0	0	0.944274	1.18311	2.47873	3.11935	0	0	0.955176
4930412O13Rik	0	0	0	0	0	0	0	0	0	0	0	0
4930413E15Rik	0	0	0	0	0	0	0	0	0	0	0	0
4930413F20Rik	0	0	0	0	0	0	0	0	0	0	0	0
4930413G21Rik	5.12189	4.00076	0	4.44369	2.07852	1.88855	7.09868	7.43619	4.15913	1.06012	0	5.73106
4930413M19Rik	0	0	0	0	0	0	0	0	0	0	0	0
4930414N06Rik	0	0	0	0	0	0	0	0	0	0	0	0
4930415F15Rik	0	3.33397	1.05696	3.33277	1.03926	0.944274	2.36623	1.23937	1.03978	0	0.910954	2.86553
4930415L06Rik	0	0	0	0	0	0	0	0	0	0	0	0
4930415O20Rik	0	0	0	0	1.03926	0	0	0	0	0	0	0
4930417O13Rik	1.28047	0.666793	0	0	0	0	0	0	0	0	0	0
4930417O22Rik	0	0	0	0	0	0	0	0	0	0	0	0
4930419G24Rik	0	0	0	0	0	0	0	0	0	0	0	0
4930423M02Rik	0	0	0	0	0	0	0	0	0	0	0	0
4930425K10Rik	0	0	0	0	0	0	0	0	0	0	0	0
4930425L21Rik	0	0	0	0	0	0	0	0	0	0	0	0
4930425O10Rik	0	0	0	0	0	0	0	0	0	0	0	0
4930426D05Rik	0	0	0	0	0	0	0	0	0	0	0	0
4930426L09Rik	1.28047	3.33397	3.17087	3.33277	1.03926	3.7771	8.28179	2.47873	4.15913	5.30062	2.73286	3.82071
4930427A07Rik	672.248	602.781	631.002	566.57	535.219	577.896	683.839	684.13	730.968	667.879	756.092	737.396
4930428D20Rik	0	0	0	0	0	0	0	0	0	0	0	0
4930428E07Rik	0	0	0	0	0	0	0	0	0	0	0	0
4930428G15Rik	2.56095	2.00038	1.05696	1.11092	0	0	2.36623	1.23937	2.07957	1.06012	0	0
4930428O21Rik	23.0485	32.6729	48.6199	34.4386	22.8637	26.4397	22.4791	29.7448	23.915	21.2025	11.8424	10.5069
4930429B21Rik	0	0	2.11391	3.33277	1.03926	2.83282	1.18311	1.23937	0	2.12025	0	0.955176
4930429D17Rik	0	0	0	0	0	0	0	0	0	0	0	0
4930429F11Rik	0	0	0	0	0	0	0	0	0	0	0	0
4930429F24Rik	1.28047	0	0	1.11092	0	0	2.36623	0	0	0	0.910954	0
4930430A15Rik	0	0	0	0	0	0	0	0	0	0	0	0
4930430F08Rik	208.717	203.372	202.935	277.731	245.266	266.285	169.185	178.469	202.758	307.436	294.238	361.057
4930430F21Rik	0	0	0	0	0	0	0	0	0	0	0	0
4930430J02Rik	0	0	0	0	0	0	0	0	1.03978	0	0	0
4930431F12Rik	0	0	0	0	0	0	0	0	1.03978	0	0	0
4930431P03Rik	6.40236	4.00076	4.22782	1.11092	0	1.88855	5.91556	3.7181	3.11935	1.06012	0	0
4930432J09Rik	0	0	0	0	0	0	0	0	0	0	0	0
4930432K21Rik	5.12189	12.0023	13.7404	8.88738	10.3926	9.44274	22.4791	12.3937	23.915	8.481	6.37668	13.3725
4930432M17Rik	0	0	0	0	0	0	0	0	0	0	0	0
4930433B08Rik	0	0	0	0	0	0	0	0	0	0	0	0
4930433I11Rik	0	0	0	0	0	0	0	0	0	0	0	0
4930433N12Rik	0	0	0	0	1.03926	0	0	0	0	0	0	0
4930434J06Rik	0	0	0	0	0	0	0	0	0	0	0	0
4930435E12Rik	0	0	0	0	0	0	0	0	0	0	0	0
4930438E09Rik	0	0	0	0	0	0	0	0	0	0	0	0
4930440C22Rik	0	0	0	0	0	0	0	0	0	0	0	0
4930440I19Rik	0	0	0	0	0	0	0	0	0	0	0	0
4930441H08Rik	0	0	0	0	0	0	0	0	0	0	0	0
4930441J16Rik	0	0	0	0	0	0	0	0	0	0	0	0
4930442J19Rik	0	0	0	0	0	0	0	0	0	0	0	0
4930442L01Rik	0	0	0	0	0	0	0	0	0	0	0	0
4930443O20Rik	0	0	0	0	0	0	0	0	0	0	0	0
4930444F02Rik	0	2.66717	2.11391	1.11092	0	0.944274	0	4.95746	2.07957	0	0	0.955176
4930444G20Rik	0	0	0	0	1.03926	1.88855	1.18311	2.47873	1.03978	3.18037	0.910954	1.91035
4930444M15Rik	0	0	0	0	0	0	0	0	0	0	0	0
4930444P10Rik	0	0	0	0	0	0	0	0	1.03978	0	0	0
4930445N18Rik	1.28047	0	3.17087	3.33277	2.07852	2.83282	4.73245	2.47873	3.11935	1.06012	1.82191	0.955176
4930447A16Rik	0	0	0	0	0	0	0	0	0	0	0	0
4930447C04Rik	0	0.666793	0	0	0	0	1.18311	0	0	0	0	0
4930447F24Rik	0	0	0	0	0	2.83282	1.18311	0	3.11935	0	0	0
4930447J18Rik	0	0	0	0	0	0	0	0	0	0	0	0
4930447K03Rik	1.28047	0	0	0	0	0	0	0	0	0	0	0
4930447M23Rik	0	0	1.05696	2.22184	1.03926	1.88855	1.18311	1.23937	0	0	0	0
4930447N08Rik	0	0	0	0	0	0	0	0	0	0	0	0
4930448C13Rik	0	0	0	0	0	0	0	0	0	0	0	0
4930448F12Rik	0	0	0	0	0	0	0	0	0	0	0	0
4930448H16Rik	0	0	0	0	0	0	0	0	0	0	0	0
4930448I06Rik	0	0	0	0	0	0	0	0	0	0	0	0
4930448I18Rik	0	0	0	0	0	0	0	0	0	0	0	0
4930448K20Rik	0	0	0	0	0	0	0	0	0	0	0	0
4930449E01Rik	0	0	0	0	0	0	0	0	0	0	0	0
4930449E18Rik	0	0	0	0	0	0	0	0	0	0	0	0
4930449I24Rik	0	0	0	0	0	0	0	0	0	0	0	0
4930451G09Rik	42.2556	38.0072	34.8795	21.1075	20.7852	31.161	31.944	38.4203	38.472	23.3227	16.3972	13.3725
4930451I11Rik	0	0	0	0	0	0	0	0	0	0	0	0
4930452A19Rik	0	0	0	0	0	0	0	0	0	0	0	0
4930452B06Rik	0	0	2.11391	0	0	0	0	1.23937	0	0	0	0
4930452G13Rik	0	0	0	0	0	0	0	0	0	0	0	0
4930452N14Rik	0	0	0	0	0	0	0	0	0	0	0	0
4930453H23Rik	0	0	0	0	0	0	0	0	0	0	0	0
4930453L07Rik	0	0	0	0	0	0	0	0	0	0	0	0
4930453N24Rik	962.916	888.835	975.57	933.175	913.51	1020.76	810.432	805.587	886.935	905.347	900.933	919.835
4930455B14Rik	0	0	0	0	0	0	0	0	0	0	0	0
4930455C13Rik	0	0	0	0	0	0	1.18311	0	0	0	0	0.955176
4930455D15Rik	0	0	0	0	0	0	0	0	1.03978	0	0	0
4930455F16Rik	0	0	0	0	0	0	0	0	0	0	0	0
4930455G09Rik	1.28047	0.666793	0	0	0	0.944274	0	0	0	0	1.82191	0.955176
4930455H04Rik	0	0	0	0	0	0	0	0	0	0	0	0
4930455J16Rik	0	0	0	0	0	0	0	0	0	0	0	0
4930456L15Rik	0	0	0	0	0	0	0	1.23937	0	0	0	0
4930459C07Rik	0	0	0	0	0	0	0	0	0	0	0	0
4930459L07Rik	0	0	0	0	0	0	0	0	0	0	0	0
4930461G14Rik	0	0	0	0	0	0	0	0	0	0	0	0
4930463O16Rik	0	0	0	0	0	0	0	0	0	0	0	0
4930465K10Rik	1.28047	0	0	0	0	0	1.18311	0	0	0	0	0
4930465M20Rik	0	0	0	0	0	0	0	0	0	0	0	0
4930467D21Rik	0	0	0	0	0	0	0	0	0	0	0	0
4930467E23Rik	0	0	0	0	0	0	0	0	0	0	0	0
4930467K11Rik	1.28047	0	1.05696	0	0	0.944274	0	1.23937	0	0	0	0
4930469G21Rik	0	0	0	0	0	0	0	0	0	0	0	0
4930470H14Rik	76.8284	63.3453	79.2717	71.099	54.0416	44.3809	74.5361	43.3778	72.7848	86.9302	47.3696	72.5934
4930470O06Rik	0	0	0	0	0	0	0	0	0	0	0	0
4930470P17Rik	0	0	0	0	0	0	0	0	0	0	0	0
4930471C04Rik	0	2.00038	2.11391	1.11092	1.03926	0	0	1.23937	0	0	0	0.955176
4930471G03Rik	0	0	0	0	0	0	0	0	1.03978	0	0	0
4930471M09Rik	0	0	0	0	0	0	0	0	0	1.06012	0	0.955176
4930473A02Rik	0	0	0	0	0	0	0	0	0	0	0	0
4930473O22Rik	0	0	0	0	0	0	0	0	0	0	0	0
4930474G06Rik	0	0	0	0	0	0	0	0	0	0	0	0
4930474H20Rik	0	0	0	0	0	0	0	0	0	0	0	0
4930474M22Rik	0	0	0	0	0	0	0	0	0	0	0	0
4930474N05Rik	0	0	0	0	0	0	0	0	0	0	0	0
4930474N09Rik	0	0	2.11391	1.11092	0	0.944274	1.18311	0	1.03978	0	0.910954	0
4930477N07Rik	0	0	0	0	0	0	0	0	0	0	0	0
4930478L05Rik	0	0	1.05696	0	0	0.944274	0	0	0	0	0	0
4930478P22Rik	0	0	0	0	0	0	0	0	0	0	0	0
4930479D17Rik	0	0.666793	1.05696	1.11092	4.15704	0	2.36623	2.47873	1.03978	0	2.73286	0.955176
4930480E11Rik	0	0	0	0	0	0	0	0	0	0	0	0
4930480G23Rik	0	0	0	0	0	0	0	0	0	0	0	0
4930480K15Rik	0	0	0	0	0	0	0	0	0	0	0	0
4930480K23Rik	11.5243	11.3355	14.7974	12.2201	8.31409	7.55419	14.1974	9.91492	13.5172	11.6614	12.7534	9.55176
4930480M12Rik	0	0	0	0	0	0	0	0	0	0	0	0
4930481A15Rik	53.7799	42.6748	46.506	33.3277	28.06	28.3282	56.7894	54.5321	59.2676	21.2025	21.8629	23.8794
4930482G09Rik	0	0	0	0	0	0	0	0	0	0	0	0
4930483J18Rik	0	0	0	0	2.07852	0	0	0	0	0	0	0.955176
4930483K19Rik	0	0	0	0	0	0	0	0	0	0	0	0
4930483O08Rik	0	0	0	0	0	0	0	0	0	0	0	0
4930484H19Rik	0	0	0	0	0	0	0	0	0	0	0	0
4930486F22Rik	0	0	0	0	0	0	0	0	0	0	0	0
4930486I03Rik	0	0	0	0	0	0	0	0	0	0	0	0
4930486L24Rik	17.9266	24.6713	21.1391	14.442	25.9815	27.3839	20.1129	22.3086	32.2333	20.1424	35.5272	27.7001
4930487D11Rik	0	0	0	0	0	0	0	0	0	0	0	0
4930487H11Rik	0	0	0	0	0	0	0	0	0	0	0	0
4930488B22Rik	0	0	0	0	0	0	0	0	0	0	0	0
4930488L21Rik	0	0	0	0	0	0	0	0	0	0	0	0
4930500F04Rik	0	0	0	0	0	0	0	0	0	0	0	0
4930500L23Rik	0	0	0	0	0	0	0	0	0	0	0	0
4930502A04Rik	0	0	0	0	0	0	0	0	0	0	0	0
4930502E09Rik	0	0	0	0	0	0	0	0	0	0	0	0
4930502E18Rik	0	0	0	0	0	0	0	0	0	0	0	0
4930503B20Rik	0	0	0	0	0	0	0	0	0	0	0	0
4930503E14Rik	0	0	0	0	0	0	0	0	0	0	0	0
4930503E24Rik	0	0	0	0	0	0	0	0	0	0	0	0
4930503F20Rik	0	0	0	0	0	0	0	0	0	0	0	0
4930503H13Rik	0	0	0	0	0	0	0	0	0	0	0	0
4930503L19Rik	375.179	420.08	443.921	408.819	433.372	390.929	401.075	438.735	417.993	395.427	350.717	416.457
4930503O07Rik	0	0	0	0	0	0	0	0	0	0	0	0
4930504C09Rik	0	0	0	0	0	0	0	0	0	0	0	0
4930504O13Rik	0	0	0	0	0	0	0	0	0	0	0	0
4930505A04Rik	0	0	0	0	0	0	0	0	0	0	0	0
4930505G20Rik	0	0	0	0	0	0	0	0	0	0	0	0
4930505K13Rik	0	0	0	0	0	0	0	0	0	0	0	0
4930505K14Rik	0	0	0	0	0	0	0	0	0	0	0	0
4930506A18Rik	0	0	0	0	0	0	0	0	0	0	0	0
4930506C21Rik	7.68284	2.66717	9.5126	2.22184	3.11778	4.72137	7.09868	4.95746	12.4774	1.06012	3.64382	4.77588
4930507D05Rik	5.12189	3.33397	1.05696	0	3.11778	2.83282	2.36623	1.23937	3.11935	3.18037	2.73286	1.91035
4930507D10Rik	0	0	0	0	0	0	0	0	0	0	0	0
4930509E16Rik	49.9384	57.3442	65.5312	48.8806	55.0808	42.4923	47.3245	49.5746	46.7902	32.8639	43.7258	49.6692
4930509J09Rik	0	0	0	0	0	0	0	0	0	0	0	0
4930509K18Rik	0	0	0	0	0	0	0	0	0	0	0	0
4930511A02Rik	0	0	0	0	0	0	0	0	0	0	0	0
4930511A08Rik	0	0	0	0	0	0	0	0	0	0	0	0
4930511E03Rik	0	0	0	0	0	0	0	0	0	0	0	0
4930511M06Rik	0	0	0	1.11092	0	0	0	0	0	0	0	0
4930512B01Rik	0	0	0	0	0	0	0	0	0	0	0	0
4930512J16Rik	2.56095	4.66755	2.11391	2.22184	1.03926	3.7771	5.91556	3.7181	3.11935	0	0	1.91035
4930512M02Rik	0	0	2.11391	0	0	0	0	0	0	0	0	0
4930513D17Rik	0	0	0	0	0	0	0	0	0	0	0	0
4930513N10Rik	20.4876	29.3389	29.5947	19.9966	30.1386	16.0527	24.8454	19.8298	33.2731	22.2626	18.2191	16.238
4930513O06Rik	0	0	0	0	0	0	0	0	0	0	0	0
4930515B02Rik	0	0	0	0	0	0	0	0	0	0	0	0
4930515G01Rik	58.9018	61.345	44.3921	35.5495	49.8845	57.6007	42.5921	54.5321	40.5515	41.3449	49.1915	50.6243
4930515G16Rik	0	0	0	0	0	0	0	0	0	0	0	0
4930515L03Rik	0	0	0	0	0	0	0	0	0	0	0	0
4930515L19Rik	0	0.666793	0	0	1.03926	0	0	0	0	0	0.910954	0
4930517E11Rik	0	0	0	0	0	0	0	0	0	0	0	0
4930517M08Rik	0	0	0	0	0	0	0	0	0	0	0	0
4930518J21Rik	0	0	0	0	0	0	0	0	0	0	0	0
4930518P08Rik	0	0	0	0	0	0	0	0	0	0	0	0
4930519D14Rik	0	0	0	0	0	0	0	0	0	0	0	0
4930519F09Rik	0	1.33359	0	2.22184	0	0	0	0	2.07957	1.06012	0	1.91035
4930519F16Rik	0	0	0	0	0	0	0	0	0	0	0	0
4930519F24Rik	0	0	0	0	0	0	0	0	0	0	0	0
4930519G04Rik	0	0	0	0	0	0	0	0	0	0	0	0
4930519H02Rik	0	0	0	0	0	0	0	0	0	0	0	0
4930519K11Rik	0	0	0	0	0	0	0	0	0	0	0	0
4930520O04Rik	38.4142	36.0068	28.5378	38.8823	51.963	47.2137	37.8596	26.0267	35.3526	74.2087	61.9449	54.4451
4930520P13Rik	0	0	0	0	0	0	0	0	0	0	0	0
4930521E06Rik	0	0	0	0	0	0	0	0	0	0	0	0
4930522H14Rik	0	0	0	0	0	0	0	0	0	0	0	0
4930522O17Rik	0	0	0	0	0	0	0	0	0	0	0	0
4930523C07Rik	880.965	813.487	790.603	597.676	575.751	568.453	894.433	844.008	855.742	508.86	424.505	466.126
4930523O13Rik	0	0	0	0	0	0	0	0	0	0	0	0
4930524B15Rik	0	0	0	0	0	0	0	0	0	0	0	0
4930524B17Rik	0	0	0	0	0	0	0	0	0	0	0	0
4930524C18Rik	0	0	0	0	0	0	0	0	0	0	0	0
4930524N10Rik	0	0	0	0	0	0	0	0	0	0	0	0
4930524O05Rik	0	0	0	0	0	0	0	0	0	0	0	0
4930524O08Rik	0	0	0	0	0	0	0	0	0	0	0	0
4930525C09Rik	0	0	0	0	0	0	0	0	0	0	0	0
4930525D18Rik	2.56095	2.00038	2.11391	3.33277	2.07852	2.83282	1.18311	4.95746	5.19892	2.12025	3.64382	1.91035
4930525G20Rik	1.28047	0	0	0	0	0	0	0	0	1.06012	0	1.91035
4930526H09Rik	0	0	0	0	0	0	0	0	0	0	0	0
4930526I15Rik	42.2556	54.677	40.1643	27.7731	41.5704	39.6595	39.0427	33.4629	41.5913	20.1424	28.2396	31.5208
4930526L06Rik	0	0	0	0	0	0	0	0	0	0	0	0
4930527F14Rik	0	0	0	0	0	0	0	0	0	0	0	0
4930527G23Rik	0	0	0	0	0	0	0	0	0	0	0	0
4930528A17Rik	11.5243	6.00114	8.45564	6.66553	13.5104	2.83282	5.91556	2.47873	4.15913	5.30062	6.37668	8.59659
4930528D03Rik	0	0	0	0	0	0	0	2.47873	0	0	0.910954	0.955176
4930528G23Rik	0	0	0	0	0	0	0	0	0	0	0	0
4930528H21Rik	0	0	0	0	0	0	0	0	0	0	0	0
4930528P14Rik	0	0	0	0	0	0	0	0	0	0	0	0
4930529C04Rik	0	0	0	0	0	0	0	0	0	0	0	0
4930529K09Rik	0	0	0	0	0	0	0	0	0	0	0	0
4930529L06Rik	0	0	0	0	0	0	0	0	0	0	0	0
4930532I03Rik	0	0	0	0	0	0	0	0	0	0	0	0
4930532M18Rik	0	0	0	0	0	0	0	0	0	0	0	0
4930533B01Rik	0	0	0	0	0	0	0	0	0	0	0	0
4930533N22Rik	0	0	0	0	0	0.944274	1.18311	0	0	0	0	0
4930533P14Rik	0	0	0	0	0	0	0	0	0	0	0	0
4930538K18Rik	1.28047	1.33359	0	1.11092	0	0	1.18311	0	0	0	0	0.955176
4930539C22Rik	0	0	0	0	0	0	0	0	0	0	0	0
4930539E08Rik	28.1704	18.0034	31.7087	45.5478	43.649	36.8267	18.9298	27.266	32.2333	65.7277	82.8968	83.1003
4930539J05Rik	8.96331	2.00038	2.11391	3.33277	3.11778	1.88855	7.09868	3.7181	3.11935	0	2.73286	3.82071
4930539M17Rik	0	0	0	0	0	0	0	0	0	0	0	0
4930539N22Rik	0	0	0	0	0	0	0	0	0	0	0	0
4930540M03Rik	0	0	0	0	0	0	0	0	0	0	0	0
4930542C21Rik	0	0	0	0	0	0	0	0	0	0	0	0
4930542D17Rik	0	0	0	0	0	0	0	0	0	0	0	0
4930543E12Rik	0	0.666793	1.05696	2.22184	1.03926	0	0	0	0	2.12025	0	0
4930543N07Rik	0	0	0	0	0	0	0	0	0	0	0	0
4930544D05Rik	0	0	0	0	0	0	0	0	0	0	0	0
4930544G11Rik	0	0	0	0	0	0	0	0	0	0	0	0
4930544M13Rik	0	0	0	0	0	0	0	0	0	0	0	0
4930545E07Rik	0	0	0	0	0	0	0	0	1.03978	0	0	0
4930545H06Rik	0	0	0	0	0	0	0	0	0	0	0	0
4930545L23Rik	0	0	0	0	0	0	0	0	0	0	0	0
4930546C10Rik	0	0	0	0	0	0	0	0	0	0	0	0
4930546K05Rik	0	0	0	0	0	0	0	0	0	0	0	0
4930547E08Rik	0	0	0	0	0	0	0	0	0	0	0	0
4930547E14Rik	0	0	0	0	0	0	0	0	0	0	0	0
4930548G14Rik	0	0	0	0	0	0	0	0	0	0	0	0
4930548H24Rik	1.28047	0	0	1.11092	3.11778	2.83282	0	1.23937	0	0	0.910954	0.955176
4930548J01Rik	0	0	0	0	0	0	0	0	0	0	0	0
4930548K13Rik	0	0	0	0	0	0	0	0	0	0	0	0
4930549C01Rik	0	0	0	0	0	0	0	0	0	0	0	0
4930549C15Rik	0	0	0	0	0	0	0	0	0	0	0	0
4930549G23Rik	0	0.666793	0	0	0	0	1.18311	1.23937	0	0	0.910954	0
4930550C14Rik	2.56095	0	0	1.11092	1.03926	0	0	0	2.07957	0	0	1.91035
4930550C17Rik	0	0	0	0	0	0	0	0	0	0	0	0
4930550L24Rik	2.56095	0	0	2.22184	1.03926	1.88855	1.18311	1.23937	1.03978	2.12025	0	0
4930552N02Rik	0	0	0	0	0	0	0	0	0	0	0	0
4930552P12Rik	0	0.666793	0	0	0	1.88855	0	0	0	1.06012	0.910954	0
4930553C11Rik	0	0	0	0	0	0	0	0	0	0	0	0
4930553E22Rik	0	0	0	0	0	0	0	0	0	0	0	0
4930554C24Rik	0	0	0	0	0	0	0	0	0	0	0	0
4930554G24Rik	0	0	0	0	0	0	0	0	0	0	0	0
4930554H23Rik	0	0	0	0	0	0	0	0	0	0	0	0
4930554I06Rik	0	0	0	0	0	0	0	0	0	0	0	0
4930555B11Rik	0	0	0	0	0	0	0	0	0	0	0	0
4930555B12Rik	0	0	0	0	0	0	0	0	0	0	0	0
4930555G01Rik	0	0	0	0	0	0	0	0	0	0	0	0.955176
4930555G21Rik	0	0	0	0	0	0	0	0	0	0	0	0
4930555K05Rik	0	0	0	0	0	0	0	0	0	0	0	0
4930556C24Rik	0	0	0	0	0	0	0	0	0	0	0	0
4930556G01Rik	0	0	0	0	0	0	0	0	0	0	0	0
4930556J02Rik	0	0	0	0	0	0	0	0	0	0	0	0
4930556M19Rik	1.28047	1.33359	3.17087	4.44369	6.23557	0.944274	0	2.47873	3.11935	3.18037	5.46572	6.68623
4930556N09Rik	0	0	0	0	0	0	0	0	0	0	0	0
4930556N13Rik	0	0	0	0	0	0	0	0	0	0	0	0
4930557A04Rik	0	0	0	0	0	0	0	0	0	0	0	0
4930557F10Rik	0	0	0	0	0	0	0	0	0	0	0	0
4930557J02Rik	0	0	0	0	0	0	0	0	0	0	0	0
4930557K07Rik	0	0	0	0	0	0	0	0	0	0	0	0
4930558C23Rik	0	0	0	0	0	0	0	0	0	0	0	0
4930558F17Rik	0	0	0	0	0	0	0	0	0	0	0	0
4930558G05Rik	0	0	0	0	0	0	0	0	0	0	0	0
4930558J18Rik	53.7799	32.0061	54.9617	39.9932	37.4134	44.3809	40.2258	32.2235	38.472	39.2246	33.7053	48.714
4930558K02Rik	0	0.666793	0	0	2.07852	0	0	0	0	0	0	0
4930559C10Rik	0	0	0	0	0	0	0	0	0	0	0	0
4930562C15Rik	0	0	0	0	0	0	0	0	0	0	0	0
4930562F07Rik	3.84142	8.00152	9.5126	6.66553	9.35335	5.66564	3.54934	1.23937	8.31827	5.30062	5.46572	6.68623
4930563D23Rik	0	0	0	0	0	0	0	0	0	0	0	0
4930563E18Rik	0	1.33359	0	0	0	0	0	0	0	0	0	0
4930563E22Rik	0	1.33359	2.11391	1.11092	1.03926	1.88855	3.54934	1.23937	1.03978	1.06012	2.73286	2.86553
4930563F08Rik	0	0	0	0	0	0	0	0	0	0	0	0
4930563H07Rik	0	0	0	0	0	0	0	0	0	0	0	0
4930563M20Rik	0	0	0	0	0	0	0	0	0	0	0	0
4930563M21Rik	0	0	0	0	0	0	0	0	0	0	0	0
4930564B18Rik	0	0	0	0	0	0	0	0	0	0	0	0
4930564C03Rik	0	0	0	0	0	0	0	0	0	0	0	0
4930564D02Rik	0	0	0	0	0	0	0	0	0	0	0	0
4930565D16Rik	0	0	0	2.22184	0	0	0	2.47873	0	0	0	0
4930565N06Rik	0	0	0	0	0	0	0	0	0	0	0	0
4930567H12Rik	0	0	0	0	0	0	0	0	0	0	0	0
4930567H17Rik	0	0	0	0	0	0	0	0	0	0	0	0
4930567J20Rik	0	0	0	0	0	0	0	0	0	0	0	0
4930567K12Rik	0	0	0	0	0	0	0	0	0	0	0	0
4930567K20Rik	0	0	0	0	0	0	0	0	0	0	0	0
4930568D16Rik	0	0	0	0	0	0	0	0	0	0	0	0
4930568E12Rik	0	0	0	0	0	0	0	0	0	0	0	0
4930568G15Rik	0	0	0	0	0	0	0	0	0	0	0	0
4930570G19Rik	0	0	0	0	0	0	0	0	0	0	0	0
4930571K23Rik	0	0	0	0	0	0	0	0	0	0	0	0
4930571O06Rik	0	0	0	0	0	0	0	0	0	0	0	0
4930572K03Rik	0	0	0	0	0	0	0	0	0	0	0	0
4930572O03Rik	0	0	0	0	0	0	1.18311	0	0	0	0	0
4930572O13Rik	0	0	0	0	0	0	0	0	0	0	0	0
4930573O16Rik	0	0	0	0	0	0	0	0	0	0	0	0
4930577N17Rik	28.1704	30.0057	27.4808	14.442	24.9423	30.2168	37.8596	30.9841	34.3128	16.962	22.7738	26.7449
4930578C19Rik	0	0	0	0	0	0	0	0	0	0	0	0
4930578E11Rik	0	0	0	0	0	0	0	0	1.03978	0	0	0
4930578I06Rik	0	0	0	0	0	0	0	0	0	0	0	0
4930578M01Rik	0	0	0	0	1.03926	0	0	0	0	0	0	0.955176
4930578N18Rik	0	0	0	0	0	0	0	0	0	0	0	0
4930579F01Rik	0	0	0	0	0	0	0	0	0	0	0	0
4930579G18Rik	2.56095	3.33397	0	0	1.03926	1.88855	1.18311	2.47873	0	2.12025	0.910954	0
4930579G24Rik	759.32	691.464	783.204	689.883	694.226	765.806	712.234	713.874	727.848	753.749	794.352	698.234
4930579H20Rik	0	0	0	0	0	0	0	0	0	0	0	0
4930579J19Rik	0	0	0	0	0	0	0	0	0	0	0	0
4930579K19Rik	1.28047	0.666793	6.34173	1.11092	3.11778	1.88855	2.36623	0	3.11935	2.12025	0.910954	1.91035
4930579P08Rik	0	0	0	0	0	0	0	0	0	0	0	0
4930581F22Rik	76.8284	63.3453	47.563	48.8806	42.6097	39.6595	95.8321	89.2343	75.9042	50.886	35.5272	37.2519
4930583K01Rik	1.28047	0	0	0	0	0	0	0	0	0	0	0
4930583P06Rik	0	0	0	0	0	0	0	0	0	0	0	0
4930584F24Rik	0	0	0	0	0	0	0	0	0	0	0	0
4930586N03Rik	0	0	0	0	0	0	0	0	0	0	0	0
4930587E11Rik	0	0	0	0	0	0	0	0	0	0	0	0
4930590J08Rik	0	0	0	0	0	0.944274	2.36623	0	3.11935	1.06012	0	0
4930590L20Rik	0	0	0	0	0	0	0	0	0	0	0	0
4930591A17Rik	0	0	0	0	0	0	0	0	0	0	0	0
4930591E09Rik	0	0	0	0	0	0	0	0	0	0	0	0
4930592A05Rik	0	0	0	0	0	0	0	0	0	0	0	0
4930592I03Rik	0	0	0	0	0	0	0	0	0	0	0	0
4930593A02Rik	0	0	0	0	0	0	0	0	0	0	0	0
4930593C16Rik	0	0	0	0	0	0	0	0	0	0	0	0
4930594C11Rik	2.56095	3.33397	9.5126	3.33277	7.27483	2.83282	7.09868	4.95746	2.07957	8.481	1.82191	14.3276
4930594O21Rik	0	0	0	0	0	0	0	0	0	0	0	0
4930595D18Rik	0	0	0	0	0	0	0	0	0	1.06012	0	0
4930595M18Rik	0	0	0	0	0	0	0	0	0	0	0	0
4930596D02Rik	0	0	0	0	0	0	0	0	0	0	0	0
4930596I21Rik	0	0	0	0	0	0	0	0	0	0	0	0
4930597A21Rik	0	0	0	0	0	0	0	0	0	0	0	0
4930597G03Rik	0	0	0	0	0	0	0	0	0	0	0	0
4930598F16Rik	0	0	0	0	0	0	0	1.23937	0	0	0	0
4930599N23Rik	0	0.666793	1.05696	0	1.03926	0.944274	0	0	1.03978	0	0.910954	0
4931402G19Rik	14.0852	7.33472	5.28478	2.22184	7.27483	1.88855	2.36623	6.19683	9.35805	2.12025	3.64382	0
4931403E22Rik	0	0	0	0	0	0	0	0	0	0	0	0
4931403G20Rik	0	0	0	0	0	0	0	0	0	0	0	0
4931406B18Rik	1.28047	0	0	0	0	0	0	0	0	0	0	0
4931406C07Rik	478.897	554.772	570.756	616.562	602.771	639.273	535.95	473.438	552.125	430.411	439.991	490.005
4931406H21Rik	0	0	2.11391	1.11092	0	0	0	0	1.03978	1.06012	0	0
4931406P16Rik	583.896	562.107	571.813	646.557	679.677	570.341	507.555	537.884	561.483	784.492	727.852	804.259
4931408C20Rik	2.56095	0.666793	1.05696	1.11092	0	0	0	1.23937	0	0	0.910954	0
4931408D14Rik	0	0.666793	0	0	0	0	0	0	0	0	0	0.955176
4931409K22Rik	1.28047	1.33359	0	0	0	0.944274	0	0	1.03978	0	0	0
4931414P19Rik	139.572	169.365	163.828	176.637	151.732	146.362	146.706	158.639	157.007	150.538	160.328	166.201
4931417E11Rik	0	0	0	0	0	0	0	0	0	0	0	0
4931419H13Rik	0	0	0	0	0	0	0	0	0	0	0	0
4931420L22Rik	0	0	0	0	0	0	0	0	0	0	0	0
4931423N10Rik	0	0.666793	1.05696	0	0	0.944274	0	0	0	0	0	0
4931428F04Rik	55.0603	60.0114	71.873	66.6553	50.9238	58.545	69.8037	80.5587	70.7053	79.5094	97.4721	84.0555
4931428L18Rik	0	0	0	0	0	0	0	0	0	0	0	0
4931429I11Rik	1.28047	0	0	3.33277	0	0	0	0	0	0	0	0
4931429L15Rik	0	0	0	0	0	0	0	0	0	0	0	0
4931429P17Rik	0	0	0	0	0	0	0	0	0	0	0	0
4931430N09Rik	0	0	0	0	0	0	0	0	0	0	0	0
4931431B13Rik	0	0	0	0	0	0	0	0	0	0	0	0
4931431C16Rik	0	0.666793	0	0	0	0	0	0	0	0	0	0
4931431F19Rik	0	0	0	0	0	1.88855	0	0	0	0	0	0
4931440F15Rik	0	0	0	0	0	0	0	0	0	0	0.910954	0
4931440J10Rik	0	0	0	1.11092	0	0	0	0	1.03978	0	0	0
4931440P22Rik	5.12189	11.3355	20.0822	25.5512	17.6674	28.3282	13.0142	11.1543	17.6763	23.3227	14.5753	8.59659
4932411E22Rik	0	0	0	0	0	0	0	0	0	0	0	0
4932411N23Rik	0	0	0	0	0	0	0	0	0	0	0	0
4932412D23Rik	0	0	0	0	0	0	0	0	0	0	0	0
4932413F04Rik	0	0	0	0	0	0	0	0	0	0	0	0
4932414J04Rik	0	0	0	0	0	0	0	0	0	0	0	0
4932414N04Rik	0	0	0	0	0	0	0	0	0	0	0	0
4932415M13Rik	0	0.666793	1.05696	0	0	0	0	0	1.03978	1.06012	0	0
4932416H05Rik	20.4876	17.3366	21.1391	15.5529	6.23557	14.1641	22.4791	24.7873	24.9548	14.8417	22.7738	11.4621
4932416K20Rik	0	0	0	0	0	0	0	0	0	0	0	0
4932418E24Rik	0	0	0	0	0	0	0	0	0	0	0	0
4932429P05Rik	0	0	0	0	0	0	0	0	0	0	0	0
4932435O22Rik	0	0	0	0	0	0	0	0	0	0	0	0
4932438A13Rik	4785.13	4193.46	4368.4	3546.06	3093.88	2280.42	4519.49	3737.93	3714.11	3353.17	2980.64	3411.89
4932438H23Rik	64.0236	56.6774	50.7339	48.8806	32.2171	40.6038	54.4232	70.6438	81.1031	24.3829	21.8629	32.476
4932441J04Rik	0	0	0	0	0	0	0	0	0	0	0	0
4932443I19Rik	0	0	0	0	0	0	0	0	0	0	0	0
4932702P03Rik	0	0	0	0	0	0	0	0	0	0	0	0.955176
4933400A11Rik	0	0	0	0	0	0	0	0	0	0	0	0
4933400B14Rik	0	0	0	0	0	0	0	0	0	0	0	0
4933400C23Rik	0	0	0	0	0	0	0	0	0	0	0	0
4933400F21Rik	0	0	0	0	0	0	0	0	0	0	0	0
4933400L20Rik	0	0	0	0	0	0	0	0	0	0	0	0
4933401B06Rik	0	0	0	0	0	0	0	0	0	0	0	0
4933401D09Rik	0	0	0	0	0	0	0	0	0	0	0	0
4933401H06Rik	0	0	0	0	0	0	0	0	0	0	0	0
4933402C06Rik	0	0	0	0	0	0	0	0	0	0	0	0
4933402D24Rik	0	0	0	0	0	0	0	0	0	0	0	0
4933402E13Rik	0	0	0	0	0	0	0	0	0	0	0	0
4933402J07Rik	0	0	0	0	0	0	0	0	0	0	0	0
4933402J10Rik	0	0	0	0	0	0	0	0	0	0	0	0
4933402J15Rik	0	0	0	0	0	0	0	0	0	0	0	0
4933402N03Rik	0	0	0	0	0	0	0	0	0	0	0	0
4933402N22Rik	0	0	0	0	0	0	0	0	0	0	0	0
4933402P03Rik	0	0	0	0	0	0	0	0	0	0	0	0
4933403O08Rik	0	0	0	0	0	0	0	0	0	0	0	0
4933404G15Rik	0	0	0	0	0	0	0	0	0	0	0	0
4933404K08Rik	0	0	0	0	0	0	0	0	0	0	0	0
4933404K13Rik	0	0	0	0	0	0	0	0	0	0	0	0
4933404O12Rik	487.86	502.095	477.744	529.91	506.12	504.242	670.825	663.06	719.53	521.581	584.832	537.764
4933405D12Rik	0	0	0	0	0	0	1.18311	0	0	0	0.910954	0
4933405E24Rik	0	0	0	0	0	0	0	0	0	0	0	0
4933405L10Rik	0	0	0	0	0	0.944274	0	0	0	0	0	0.955176
4933405O20Rik	0	0	0	0	0	0	0	0	0	0	0	0
4933406C10Rik	10.2438	9.3351	10.5696	5.55461	7.27483	11.3313	9.4649	16.1117	4.15913	7.42087	4.55477	9.55176
4933406D12Rik	0	0	0	0	0	0	0	0	0	0	0	0
4933406F09Rik	0	0	0	0	0	0	0	0	0	0	0	0
4933406G16Rik	0	0	0	0	0	0	0	0	0	0	0	0
4933406I18Rik	0	0	0	0	0	0	0	0	0	0	0	0
4933406J08Rik	0	0	0	0	0	0	0	0	0	0	0	0
4933406J10Rik	0	0	0	0	0	0	0	0	0	0	0	0
4933406K04Rik	0	0	0	0	0	0	0	0	0	0	0	0
4933406M09Rik	0	0	0	0	0	0	0	0	0	0	0	0
4933407E24Rik	0	0	0	0	0	0	0	0	0	0	0	0
4933407G14Rik	0	0	0	0	0	0	0	0	0	0	0	0
4933407I05Rik	0	0	0	0	0	0	0	0	0	0	0	0
4933407K13Rik	78.1089	87.3499	102.525	125.534	101.848	56.6564	82.8179	73.1225	69.6655	117.674	84.7187	89.7866
4933407L21Rik	0	1.33359	0	0	0	0	1.18311	0	0	0	0	0
4933408B17Rik	14.0852	6.66793	8.45564	11.1092	13.5104	11.3313	22.4791	11.1543	9.35805	10.6012	10.9314	5.73106
4933408J17Rik	0	1.33359	1.05696	1.11092	1.03926	0.944274	0	0	2.07957	1.06012	0.910954	7.64141
4933408N05Rik	0	0	0	0	0	0	0	1.23937	0	0	0	0
4933409G03Rik	0	0	0	0	0	0	0	0	0	0	0	0
4933409K07Rik	1.28047	0	0	1.11092	0	0	0	0	0	0	0	0.955176
4933411E08Rik	0	0	0	0	0	0	0	0	0	0	0	0
4933411G06Rik	0	0	0	0	0	0	0	0	0	0	0	0
4933411K16Rik	0	0	0	0	0	0	1.18311	0	0	0	0	0
4933412E12Rik	7.68284	16.003	6.34173	29.9949	28.06	23.6068	15.3805	19.8298	14.557	29.6835	24.5958	30.5656
4933412E24Rik	0	0	0	0	0	0	0	0	0	0	0	0
4933412O06Rik	0	1.33359	2.11391	4.44369	2.07852	0.944274	3.54934	4.95746	6.2387	1.06012	1.82191	3.82071
4933413G19Rik	0	0	0	0	1.03926	0.944274	0	0	0	0	0	0
4933413J09Rik	0	0	0	0	0	0	0	0	0	0	0	0
4933413L06Rik	0	0	0	0	0	0	0	0	0	0	0	0
4933415F23Rik	0	0	0	0	0	0	0	0	0	0	0	0
4933416C03Rik	0	0.666793	2.11391	0	0	0	0	0	0	0	0	0
4933416E03Rik	0	0	0	0	0	0	0	0	0	0	0	0
4933416I08Rik	0	0	0	0	0	0	0	0	0	0	0	0
4933416M06Rik	0	0	0	0	0	0	0	0	0	0	0	0
4933416M07Rik	0	0	0	0	0	0	0	0	0	2.12025	0	0
4933417A18Rik	0	0	0	0	0	0	0	0	0	0	0	0
4933417D19Rik	5.12189	0	3.17087	1.11092	0	0	0	0	0	0	0.910954	0.955176
4933417E11Rik	0	0	0	0	0	0	0	0	0	0	0	0
4933417G07Rik	0	0	0	0	0	0	0	0	0	0	0	0
4933417O13Rik	0	0	0	0	0	0	0	0	0	0	0	0
4933421I07Rik	0	0	0	0	0	0	0	0	0	0	0	0
4933421O10Rik	46.097	54.0102	35.9365	43.326	49.8845	34.9381	41.409	54.5321	45.7505	40.2847	28.2396	44.8933
4933422A05Rik	0	0	1.05696	1.11092	0	1.88855	0	0	0	2.12025	0	0
4933424G05Rik	0	0	0	0	0	0	0	0	0	0	0.910954	0
4933424G06Rik	0	0	1.05696	0	2.07852	1.88855	0	1.23937	1.03978	2.12025	0	0.955176
4933425B07Rik	0	0	0	0	0	0	0	0	0	0	0	0
4933425L06Rik	0	0	0	0	1.03926	0	0	0	0	0	0	0.955176
4933427D06Rik	0	0	0	0	0	0	1.18311	0	0	0	0	0
4933427D14Rik	382.861	439.417	391.073	409.93	368.938	368.267	349.018	397.836	397.197	477.056	423.594	426.009
4933427E11Rik	2.56095	1.33359	1.05696	0	0	0.944274	0	0	0	1.06012	0	0
4933427E13Rik	0	0	0	0	0	0	0	0	0	0	0	0
4933427G17Rik	0	2.00038	0	0	0	0	0	1.23937	1.03978	0	0	0
4933427I22Rik	0	0	0	0	0	0	0	0	0	0	0	0
4933428C19Rik	0	0	0	0	0	0	0	0	0	0	0	0
4933428G20Rik	0	0	0	0	0	0	0	0	0	0	0	0
4933429K18Rik	0	0	0	0	0	0	0	0	0	0	0	0
4933429O19Rik	0	0	0	0	0	0	0	0	0	0	0	0
4933430H16Rik	0	0	0	0	0	0	3.54934	0	0	0	0.910954	0
4933430I17Rik	12.8047	16.003	10.5696	11.1092	8.31409	11.3313	9.4649	13.633	18.7161	7.42087	6.37668	8.59659
4933430M04Rik	1.28047	2.00038	0	0	0	0	0	0	0	0	0	0
4933430N04Rik	0	0	0	0	0	0	0	0	0	0	0	0
4933431E20Rik	2.56095	4.00076	7.39869	6.66553	4.15704	12.2756	7.09868	8.67556	6.2387	20.1424	24.5958	12.4173
4933431G14Rik	0	0	0	0	0	0	0	0	0	0	0	0
4933432G23Rik	0	0	0	0	0	0	0	0	0	0	0	0
4933432I03Rik	0	1.33359	0	1.11092	0	0.944274	1.18311	1.23937	3.11935	0	0	0.955176
4933432I09Rik	0	0	0	0	1.03926	0	0	0	0	1.06012	0	0
4933432K03Rik	0	0	0	0	0	0	0	0	0	0	0	0.955176
4933433C11Rik	0	0	0	0	0	0	0	0	0	0	0	0
4933433F19Rik	0	0	0	0	0	0	0	0	0	0	0	0
4933433G08Rik	0	0	0	0	0	0	0	0	0	0	0	0
4933433G15Rik	1.28047	0.666793	3.17087	0	3.11778	0	0	1.23937	3.11935	1.06012	0.910954	1.91035
4933433G19Rik	0	0	1.05696	0	0	0	0	1.23937	0	0	0	0
4933433H22Rik	0	0	0	0	0	0	0	0	0	0	0	0
4933434E20Rik	1220.29	1269.57	1264.12	1239.79	1227.37	1230.39	1216.24	1223.25	1305.97	1189.46	1145.07	1146.21
4933436E23Rik	0	0	0	0	0	0	0	0	0	0	0	0
4933436H12Rik	0	0	0	0	0	0	0	0	0	0	0	0
4933436I01Rik	0	0	0	0	0	0	0	0	0	0	0	0
4933438B17Rik	0	0	0	0	0	0	0	0	0	0	0	0
4933438K21Rik	0	0	0	0	0	0	0	0	0	0	0	0
4933439C10Rik	65.3041	64.0121	69.7591	86.6519	54.0416	74.5976	81.6348	54.5321	70.7053	66.7879	83.8078	75.4589
4933439K11Rik	5.12189	2.66717	6.34173	2.22184	0	1.88855	4.73245	6.19683	3.11935	0	0.910954	1.91035
4933440J02Rik	0	0	0	0	0	0	0	0	0	0	0	0
4933440M02Rik	0	0	1.05696	1.11092	2.07852	2.83282	0	0	0	3.18037	6.37668	7.64141
5031410I06Rik	0	0	0	0	0	0	0	0	0	0	0	0
5031414D18Rik	40.9751	38.674	38.0504	54.4352	41.5704	27.3839	61.5219	52.0533	66.5461	26.5031	36.4382	40.1174
5031425E22Rik	201.034	198.704	227.245	167.749	143.418	175.635	188.115	206.974	152.848	172.8	145.753	135.635
5031425F14Rik	33.2923	18.0034	23.253	29.9949	25.9815	21.7183	37.8596	42.1384	47.83	11.6614	8.19859	13.3725
5031426D15Rik	0	0	0	0	0	0	0	0	0	0	0	0
5031434C07Rik	0	0	0	0	0	0	0	0	0	0	0	0
5031434O11Rik	3.84142	3.33397	6.34173	5.55461	2.07852	3.7771	1.18311	4.95746	5.19892	3.18037	1.82191	2.86553
5031439G07Rik	927.062	1121.55	1030.53	1349.77	1383.26	1281.38	925.194	1038.59	1056.42	1471.45	1442.04	1447.09
5033403F01Rik	0	4.66755	1.05696	1.11092	3.11778	1.88855	0	0	0	1.06012	1.82191	0.955176
5033403H07Rik	0	0	0	0	0	0	0	0	0	0	0	0
5033404E19Rik	0	0	0	0	0	0	0	0	0	0	0	0
5033406O09Rik	65.3041	55.3438	65.5312	57.768	47.806	63.2664	66.2543	57.0108	70.7053	50.886	51.0134	42.0278
5033428I22Rik	0	0	0	0	0	0	0	0	0	0	0	0
5330411J11Rik	0	0	0	0	0	0	0	0	0	0	0	0
5330413P13Rik	0	0	0	0	0	0	0	0	0	0	0	0
5330417C22Rik	0	0.666793	0	0	0	0.944274	0	0	2.07957	0	0.910954	0.955176
5330426P16Rik	72.987	77.348	70.816	57.768	68.5912	56.6564	52.057	100.389	77.9837	54.0664	47.3696	50.6243
5330434G04Rik	0	0	0	0	0	0	0	0	0	0	0	0
5330439B14Rik	0	0	0	0	0	0	0	0	0	0	0	0
5430401F13Rik	0	0	0	0	0	0	0	0	0	0	0	0
5430402E10Rik	0	0	0	0	0	0	0	0	0	0	0	0
5430402O13Rik	2.56095	4.00076	0	1.11092	2.07852	0.944274	2.36623	3.7181	6.2387	1.06012	0.910954	1.91035
5430403N17Rik	0	0	0	0	0	0	0	0	0	0	0	0
5430405H02Rik	10.2438	15.3362	21.1391	14.442	11.4319	19.8298	13.0142	23.5479	23.915	5.30062	9.10954	11.4621
5430416N02Rik	198.473	209.373	176.512	244.403	226.559	221.904	254.369	235.479	212.116	240.648	265.088	263.629
5430416O09Rik	0	0	0	0	0	0	0	0	0	1.06012	0	0
5430419D17Rik	0	0	0	0	0	0	0	0	0	0	0	0
5430421F17Rik	0	0	0	0	0	0	0	0	0	0	0	0
5430421N21Rik	60.1822	58.6778	39.1073	19.9966	20.7852	21.7183	91.0997	74.3619	81.1031	4.2405	2.73286	4.77588
5430425K12Rik	0	0	1.05696	2.22184	0	0	0	0	0	0	0	0
5430427M07Rik	0	0	0	0	0	0	0	0	0	0	0	0
5430427O19Rik	147.254	174.033	179.682	189.968	178.753	153.917	140.79	163.596	123.734	223.686	215.896	221.601
5430428K19Rik	0	0	0	0	0	0	0	0	0	0	0	0
5430431A17Rik	0	0	0	0	0	0	0	0	0	0	0	0
5430434I15Rik	0	0	0	0	0	0	0	0	0	0	0	0
5430437J10Rik	0	1.33359	0	2.22184	3.11778	2.83282	1.18311	0	0	0	0	0
5430440P10Rik	0	0	0	0	0	0	0	0	0	0	0	0
5530400C23Rik	0	0	0	0	0	0	0	0	0	0	0	0
5530401A14Rik	0	0	0	0	0	0	0	0	0	0	0	0
5530601H04Rik	158.779	149.362	175.455	156.64	150.693	122.756	143.157	167.314	135.172	104.952	123.89	122.263
5730403I07Rik	0	0.666793	0	2.22184	0	0.944274	0	0	0	0	0	2.86553
5730405O15Rik	3.84142	0.666793	1.05696	0	2.07852	4.72137	1.18311	3.7181	2.07957	1.06012	2.73286	0
5730408K05Rik	20.4876	19.337	23.253	22.2184	27.0208	32.1053	30.7609	33.4629	27.0344	37.1044	22.7738	21.0139
5730409E04Rik	11.5243	18.0034	25.3669	27.7731	37.4134	44.3809	23.6623	26.0267	25.9946	38.1645	40.082	49.6692
5730412P04Rik	0	0	0	0	0	0	0	0	0	0	0	0
5730416F02Rik	0	0	0	0	0	0	0	0	0	0	0	0
5730420D15Rik	0	0.666793	0	0	2.07852	1.88855	3.54934	0	0	0	0.910954	0.955176
5730422E09Rik	1.28047	1.33359	1.05696	0	1.03926	0.944274	2.36623	0	1.03978	1.06012	0	0
5730435O14Rik	0	0	1.05696	0	0	0	0	0	1.03978	0	1.82191	0
5730455P16Rik	563.408	567.441	583.439	535.464	586.143	548.623	658.994	556.475	552.125	565.046	544.75	593.165
5730457N03Rik	0	0	0	0	0	0	0	0	0	0	0	0
5730460C07Rik	16.6461	19.337	8.45564	19.9966	11.4319	11.3313	23.6623	49.5746	35.3526	9.54112	9.10954	8.59659
5730480H06Rik	38.4142	26.0049	40.1643	29.9949	24.9423	21.7183	37.8596	28.5054	21.8354	30.7436	35.5272	26.7449
5730488B01Rik	0	0	0	0	0	0	0	0	0	0	0	0
5730507C01Rik	14.0852	17.3366	14.7974	21.1075	13.5104	25.4954	11.8311	13.633	17.6763	32.8639	31.8834	35.3415
5730508B09Rik	594.139	568.108	546.446	401.043	427.136	429.645	570.26	591.177	549.006	265.031	284.218	298.97
5730522E02Rik	0	0	0	0	0	0	1.18311	0	0	0	0	0.955176
5730559C18Rik	0	0	0	0	1.03926	0.944274	0	1.23937	0	2.12025	6.37668	2.86553
5830411N06Rik	0	0	0	0	0	0	0	0	0	0	0	0
5830415F09Rik	226.644	219.375	206.106	208.853	231.755	194.52	220.059	206.974	208.996	172.8	225.006	184.349
5830416I19Rik	1.28047	0	2.11391	4.44369	3.11778	3.7771	0	0	1.03978	9.54112	3.64382	13.3725
5830416P10Rik	197.193	155.363	145.86	76.6536	68.5912	94.4274	299.328	235.479	207.957	75.2689	54.6572	87.8762
5830417I10Rik	1117.85	1096.87	1159.48	1144.25	989.376	899.893	1119.22	1141.46	1122.97	1129.03	1054.88	1052.6
5830418P13Rik	3.84142	3.33397	4.22782	3.33277	1.03926	2.83282	1.18311	8.67556	2.07957	4.2405	1.82191	0
5830428M24Rik	11.5243	19.337	14.7974	1.11092	9.35335	2.83282	29.5778	26.0267	23.915	1.06012	2.73286	7.64141
5830432E09Rik	117.804	88.0167	94.069	63.3226	55.0808	49.1022	84.001	117.74	66.5461	38.1645	48.2806	61.1313
5830444B04Rik	20.4876	10.6687	16.9113	9.9983	4.15704	10.387	9.4649	12.3937	20.7957	2.12025	9.10954	4.77588
5830454E08Rik	8.96331	7.33472	10.5696	7.77646	8.31409	7.55419	10.648	8.67556	8.31827	7.42087	7.28763	3.82071
5830473C10Rik	3.84142	4.00076	4.22782	5.55461	0	3.7771	1.18311	1.23937	5.19892	1.06012	2.73286	5.73106
5930403L14Rik	0	0	0	5.55461	6.23557	5.66564	0	0	0	20.1424	22.7738	14.3276
5930412G12Rik	0	0	0	0	0	0	0	0	0	0	0	0
5930430L01Rik	19.2071	20.0038	24.31	34.4386	36.3741	56.6564	16.5636	18.5905	31.1935	59.367	57.3901	62.0865
5930438M14Rik	0	0	0	0	0	0	0	0	0	0	0	0
6030407O03Rik	0	0	0	0	0	0	0	0	0	0	0	0
6030408B16Rik	0	0.666793	1.05696	3.33277	0	0.944274	0	0	1.03978	0	0.910954	0
6030419C18Rik	6.40236	5.33434	12.6835	23.3294	19.746	16.0527	8.28179	8.67556	9.35805	72.0885	52.8353	50.6243
6030440G07Rik	0	0	0	0	0	0	0	0	0	0	0	0
6030443J06Rik	11.5243	5.33434	5.28478	12.2201	3.11778	2.83282	17.7467	11.1543	10.3978	5.30062	4.55477	10.5069
6030458C11Rik	761.881	827.49	771.577	768.758	745.15	787.524	855.391	842.768	857.821	798.274	780.688	811.9
6030466F02Rik	0	0	0	0	0	0	0	0	0	0	0	0
6030468B19Rik	0	0	0	1.11092	0	0	0	1.23937	0	0	0	2.86553
6030469F06Rik	0	0.666793	0	0	1.03926	0	0	0	0	1.06012	0	0
6030471H07Rik	0	0	0	0	0	0	0	0	0	0	0	0
6030498E09Rik	0	0	0	0	0	0	0	0	0	0	0	0
6230400D17Rik	1.28047	6.66793	7.39869	4.44369	1.03926	1.88855	3.54934	2.47873	2.07957	4.2405	2.73286	3.82071
6330403A02Rik	0	0	0	0	1.03926	0	0	0	1.03978	0	1.82191	0.955176
6330403K07Rik	0	0	0	0	0	0	0	0	0	0	0	0
6330407A03Rik	17.9266	14.6694	28.5378	13.3311	10.3926	6.60992	18.9298	16.1117	11.4376	8.481	8.19859	14.3276
6330408A02Rik	65.3041	53.3434	49.6769	42.215	39.4919	40.6038	62.705	57.0108	71.745	43.4651	49.1915	54.4451
6330409D20Rik	0	0	0	0	0	0	0	0	0	0	0	0
6330410L21Rik	0	0	0	0	0	0	0	0	0	0	0	0
6330415B21Rik	0	0	0	0	0	0	0	0	0	0	0	0
6330415G19Rik	11.5243	14.0027	9.5126	5.55461	6.23557	7.55419	2.36623	7.43619	4.15913	7.42087	8.19859	4.77588
6330416G13Rik	108.84	145.361	120.493	241.07	234.873	186.966	114.762	135.091	114.376	213.085	218.629	212.049
6330418K02Rik	70.426	56.0106	49.6769	52.2133	49.8845	51.9351	67.4374	54.5321	56.1483	36.0442	30.0615	42.9829
6330549D23Rik	12.8047	8.00152	5.28478	12.2201	11.4319	10.387	11.8311	13.633	10.3978	22.2626	10.0205	6.68623
6430411K18Rik	0	0	0	0	0	0	0	0	0	0	0	0
6430503K07Rik	0	0	0	0	0	0	0	0	0	0	0	0
6430531B16Rik	2.56095	4.66755	1.05696	0	2.07852	1.88855	1.18311	2.47873	3.11935	3.18037	1.82191	0
6430548M08Rik	450.726	568.108	412.213	161.084	184.988	184.133	524.119	587.459	563.563	66.7879	86.5406	89.7866
6430550D23Rik	8.96331	3.33397	6.34173	3.33277	3.11778	4.72137	1.18311	4.95746	3.11935	7.42087	0	3.82071
6430562O15Rik	0	1.33359	0	1.11092	1.03926	0	0	0	0	0	0.910954	0
6430571L13Rik	3.84142	12.6691	13.7404	14.442	11.4319	16.9969	7.09868	8.67556	11.4376	10.6012	11.8424	11.4621
6430573F11Rik	0	0	0	0	0	0	0	0	0	0	0.910954	0
6430584L05Rik	0	0	0	0	1.03926	0	0	0	0	0	0	0
6430706D22Rik	0	0	0	0	0	0	0	0	0	0	0	0
6430710C18Rik	0	0	0	0	0	0	0	0	0	0	0	0
6530402F18Rik	1324.01	1386.26	1398.35	1228.68	1268.94	1108.58	1368.86	1414.12	1320.52	976.375	983.83	1011.53
6530403H02Rik	0	1.33359	1.05696	1.11092	1.03926	0	5.91556	0	0	0	0	0.955176
6530411M01Rik	0	0	0	0	0	0	0	0	0	0	0	0
6720468P15Rik	0	1.33359	0	1.11092	2.07852	0.944274	3.54934	0	0	1.06012	0.910954	0
6720483E21Rik	0	0	0	0	0	0	0	0	1.03978	0	0	0.955176
6720489N17Rik	74.2674	74.6808	61.3034	99.983	107.044	92.5388	107.663	92.9524	69.6655	103.892	84.7187	104.114
6820408C15Rik	0	0	0	0	0	0	0	0	0	0	0	0
6820431F20Rik	5475.3	5295	5553.24	5238	5016.51	4716.65	5978.27	5028.1	4871.38	5727.85	5345.48	5709.09
7420426K07Rik	0	0	0	0	0	0	0	0	0	0	0	0
7420461P10Rik	0	0	0	0	0	0	0	0	0	0	0	0
7420700N18Rik	0	0	0	0	0	0	0	0	0	0	0	0
7420701I03Rik	0	0	0	0	0	0	0	0	0	0	0	0
7530416G11Rik	0	0	0	0	0	0	0	0	0	0	0	0
7630403G23Rik	0	0	0	0	0	0	0	0	0	0	0	0
8030411F24Rik	0	0	0	0	0	0	0	0	0	0	0	0
8030423F21Rik	0	0	0	0	0	0	0	0	0	0	0	0
8030423J24Rik	0	0	0	0	0	0	0	0	0	0	0	0
8030442B05Rik	0	0	0	0	0	0	0	0	0	0	0	0
8030443G20Rik	0	0	0	0	0	0	0	0	0	0	0	0
8030451O07Rik	0	0	0	0	0	0	0	0	0	0	0	0
8030455M16Rik	0	0	0	0	0	0	0	0	0	0	0	0
8030462N17Rik	765.723	673.461	676.451	625.449	607.968	576.007	701.586	672.975	681.058	577.768	578.456	622.775
8430408G22Rik	1.28047	1.33359	3.17087	1.11092	0	0.944274	0	1.23937	1.03978	0	6.37668	3.82071
8430419L09Rik	211.278	254.048	246.271	696.548	683.834	623.221	515.837	438.735	492.857	968.954	1018.45	989.563
8430422H06Rik	0	0	0	0	0	0	0	0	0	0	0	0
8430423G03Rik	1.28047	0	1.05696	0	5.1963	4.72137	2.36623	3.7181	2.07957	6.36075	2.73286	3.82071
8430426J06Rik	0	0	0	0	0	0	0	0	0	1.06012	0	0
8430429K09Rik	70.426	78.6816	73.9869	84.4301	108.083	87.8175	80.4517	85.5162	97.7396	98.5916	92.9173	84.0555
8430430B14Rik	0	0	0	0	0	0	0	0	0	0	0	0
8430431K14Rik	0	1.33359	1.05696	0	0	0	0	0	0	1.06012	0	0
8430436N08Rik	0	0	0	0	0	0	0	0	0	0	0	0
8430437L04Rik	0	0	0	0	0	0	0	0	0	0	0	0
9030025P20Rik	38.4142	40.0076	45.4491	28.884	22.8637	22.6626	24.8454	27.266	38.472	20.1424	15.4862	20.0587
9030204H09Rik	0	0	0	0	0	0	0	0	0	0	0	0
9030404E10Rik	0	0	0	0	0	0	0	0	0	1.06012	0	0
9030612E09Rik	0	0	0	0	0	0	0	0	0	0	0	0
9030617O03Rik	341.886	436.749	396.358	479.918	591.339	530.682	371.497	479.634	396.157	479.176	534.73	480.454
9030619P08Rik	53.7799	44.6751	28.5378	15.5529	25.9815	29.2725	30.7609	23.5479	40.5515	24.3829	16.3972	21.9691
9030624G23Rik	42.2556	46.0087	42.2782	42.215	24.9423	24.5511	43.7752	39.6597	32.2333	40.2847	46.4587	54.4451
9030624J02Rik	2555.82	2610.49	2692.07	2211.85	2317.55	2287.98	2380.42	2522.11	2401.9	2022.72	2045.09	1998.23
9030625G05Rik	0	0	0	0	0	0	0	0	0	0	0	0
9130008F23Rik	39.6947	36.0068	43.3352	54.4352	45.7275	40.6038	31.944	44.6171	32.2333	43.4651	61.9449	51.5795
9130011E15Rik	581.335	562.107	516.851	492.139	563.279	454.196	559.612	484.592	565.642	470.695	472.785	430.785
9130015A21Rik	5.12189	0	1.05696	0	0	0	1.18311	1.23937	0	0	0	1.91035
9130015L21Rik	0	0	0	0	0	0	0	0	0	0	0	0
9130019O22Rik	38.4142	52.6766	53.9047	55.5461	63.3949	54.7679	73.353	64.447	63.4268	76.329	57.3901	67.8175
9130019P16Rik	1.28047	0	0	0	0	0	2.36623	1.23937	0	0	0	0
9130023H24Rik	90.9136	86.0163	85.6134	67.7663	85.2194	57.6007	72.1699	90.4737	107.098	55.1265	57.3901	65.9072
9130024F11Rik	0	0	0	0	0	0	0	0	0	0	0	0
9130204L05Rik	0	0	0	0	0	0	0	0	0	0	0	0
9130209A04Rik	0	0	0	0	0	0	0	0	0	0	0	0
9130221F21Rik	0	0	0	0	0	0	0	0	0	0	0	0
9130221H12Rik	158.779	165.365	161.714	115.536	113.279	115.201	176.284	173.511	169.485	90.1106	104.76	93.6073
9130227L01Rik	1.28047	0.666793	0	2.22184	0	0	0	0	0	0	0	0
9130230L23Rik	1.28047	2.00038	2.11391	2.22184	1.03926	0	1.18311	1.23937	0	0	0	0.955176
9130401M01Rik	548.042	542.103	572.87	622.116	671.363	704.428	513.471	492.028	519.892	615.932	719.654	643.789
9130409I23Rik	0	0	0	0	0	0	0	0	0	0	0	0
9130409J20Rik	0	0	0	0	0	0	0	0	0	0	0	0
9230009I02Rik	0	0	0	0	0	0	0	0	0	0	0	0
9230102K24Rik	0	0	0	0	0	0	0	0	0	0	0	0
9230102O04Rik	0	0.666793	0	0	0	0	0	0	0	0	0	0
9230104L09Rik	0	0	0	0	0	0	0	0	0	0	0	0
9230105E05Rik	0	0	1.05696	0	0	0.944274	0	2.47873	0	0	0	0
9230110C19Rik	2.56095	0	2.11391	7.77646	4.15704	5.66564	2.36623	0	3.11935	9.54112	8.19859	12.4173
9230110F15Rik	0	0	0	0	0	0	0	0	0	0	0	0
9230112D13Rik	0	0	0	0	0	0	0	0	0	0	0	0
9230112J17Rik	0	2.00038	1.05696	0	0	0	0	1.23937	1.03978	1.06012	0.910954	0
9230114K14Rik	157.498	100.686	122.607	87.7629	80.0231	77.4305	107.663	122.697	114.376	82.6897	54.6572	74.5038
9230116L04Rik	5.12189	1.33359	1.05696	3.33277	1.03926	1.88855	3.54934	0	2.07957	2.12025	2.73286	3.82071
9230116N13Rik	8.96331	8.66831	8.45564	5.55461	9.35335	7.55419	7.09868	9.91492	6.2387	9.54112	6.37668	7.64141
9230117E06Rik	0	0	0	0	0	0	0	0	0	0	0	0
9330020H09Rik	96.0355	103.353	69.7591	109.981	100.808	107.647	115.945	114.022	121.655	124.035	106.582	127.038
9330102E08Rik	1.28047	0.666793	4.22782	1.11092	2.07852	3.7771	1.18311	1.23937	1.03978	0	1.82191	2.86553
9330111N05Rik	0	0	0	0	0	0	0	0	0	0	0	0
9330117O12Rik	0	0	0	0	0	0	0	0	0	0	0	0
9330133O14Rik	340.606	321.394	381.561	257.734	278.522	300.279	320.624	359.416	344.168	167.5	193.122	193.901
9330136K24Rik	0	0.666793	3.17087	2.22184	0	0.944274	2.36623	1.23937	1.03978	2.12025	1.82191	2.86553
9330151L19Rik	53.7799	48.6759	62.3604	66.6553	51.963	69.8763	70.9868	52.0533	55.1085	44.5252	44.6367	47.7588
9330158H04Rik	0	0	0	0	0	0	0	0	0	0	0	0
9330159F19Rik	0	0.666793	0	0	0	0	0	0	0	0	0	0
9330159M07Rik	202.315	187.369	196.594	148.864	126.79	123.7	194.031	187.144	185.081	86.9302	85.6297	80.2348
9330162012Rik	0	0.666793	0	0	0	0.944274	0	1.23937	0	1.06012	4.55477	0.955176
9330162B11Rik	0	0	0	0	0	0	0	0	0	0	0	0
9330175E14Rik	1.28047	0	2.11391	1.11092	1.03926	0	1.18311	1.23937	0	3.18037	1.82191	0
9330175M20Rik	0	0	0	0	0	0	0	0	0	0	0	0
9330178D15Rik	0	0	0	0	0	0	0	0	0	0	0	0
9330179D12Rik	12.8047	10.6687	7.39869	4.44369	7.27483	7.55419	4.73245	9.91492	6.2387	7.42087	0.910954	4.77588
9330182L06Rik	11.5243	21.3374	16.9113	28.884	19.746	24.5511	10.648	14.8724	12.4774	63.6075	79.253	63.9968
9330182O14Rik	0	1.33359	1.05696	1.11092	0	2.83282	2.36623	1.23937	1.03978	1.06012	0	0
9330188P03Rik	0	0	0	0	0	0	0	0	0	0	0	0
9330199G10Rik	0	0	0	0	0	0	0	0	0	0	0	0
9430007A20Rik	0	0	0	0	0	0	0	0	0	0	0	0
9430014N10Rik	0	0	0	0	0	0	0	0	0	0	0	0
9430015G10Rik	791.332	782.815	764.179	698.77	758.66	802.633	745.361	728.747	774.639	873.543	816.215	776.558
9430016H08Rik	649.2	649.456	661.654	614.34	749.307	766.75	574.993	593.656	639.467	712.404	664.996	663.848
9430018G01Rik	0	0	0	0	0	0	0	0	1.03978	0	0	0
9430019J16Rik	0	0	0	0	0	0	0	0	0	0	0	0
9430020K01Rik	157.498	171.366	197.651	526.577	517.552	469.304	234.256	229.283	248.508	784.492	816.215	826.228
9430021M05Rik	0	0	0	0	0	0	0	0	0	0	0	0
9430037G07Rik	98.5964	106.687	130.006	82.2082	78.9838	61.3778	118.311	106.585	110.217	64.6676	68.3215	50.6243
9430038I01Rik	113.962	150.695	131.062	117.758	177.714	153.917	145.523	168.554	129.973	124.035	111.136	121.307
9430041J12Rik	0	0	0	0	0	0	0	0	0	0	0	0
9430060I03Rik	1.28047	2.66717	2.11391	1.11092	1.03926	1.88855	4.73245	0	2.07957	0	0	0
9430065F17Rik	1.28047	0	0	2.22184	2.07852	0	0	0	0	1.06012	0	0.955176
9430069I07Rik	5.12189	8.66831	6.34173	19.9966	17.6674	11.3313	9.4649	7.43619	8.31827	15.9019	12.7534	14.3276
9430076C15Rik	7.68284	8.00152	7.39869	8.88738	8.31409	5.66564	7.09868	6.19683	5.19892	4.2405	5.46572	2.86553
9430078K24Rik	0	0	0	0	0	0	0	0	0	0	0	0
9430083A17Rik	1.28047	8.00152	3.17087	2.22184	2.07852	0	3.54934	2.47873	2.07957	2.12025	2.73286	0
9430091E24Rik	6.40236	7.33472	9.5126	8.88738	7.27483	3.7771	8.28179	3.7181	13.5172	10.6012	5.46572	13.3725
9530002B09Rik	0	0	0	0	0	0	0	0	0	0	0	0
9530003J23Rik	0	0	0	0	0	0	0	0	0	0	0	0
9530014B07Rik	0	0	0	0	0	0	0	0	0	0	0	0
9530020I12Rik	0	0	0	0	0	0	0	0	0	0	0	0
9530026F06Rik	0	0	0	0	0	0	0	0	0	0	0	0
9530026P05Rik	0	0	0	0	0	0	0	0	0	0	0	0
9530027J09Rik	2.56095	3.33397	5.28478	5.55461	3.11778	4.72137	2.36623	6.19683	8.31827	3.18037	2.73286	1.91035
9530036O11Rik	0	0	0	0	0	0	0	0	0	0	0	0
9530051G07Rik	0	0	0	0	0	0	0	0	0	0	0	0
9530052E02Rik	0	0	0	0	0	0.944274	0	0	0	0	0	0
9530053A07Rik	1.28047	0	1.05696	0	0	0.944274	1.18311	0	1.03978	1.06012	0	0.955176
9530059O14Rik	1.28047	0	0	0	0	0	0	0	0	0	0	0
9530062K07Rik	7.68284	3.33397	8.45564	1.11092	1.03926	0.944274	3.54934	2.47873	0	1.06012	1.82191	1.91035
9530068E07Rik	6160.36	5891.12	5830.17	5622.38	5704.5	5724.19	5800.8	5883.27	5841.5	5038.77	5158.73	5029.96
9530077C05Rik	14.0852	8.66831	15.8543	8.88738	7.27483	9.44274	18.9298	7.43619	10.3978	2.12025	5.46572	5.73106
9530080O11Rik	0	0.666793	0	0	1.03926	0.944274	1.18311	0	0	1.06012	0	0.955176
9530082P21Rik	1.28047	3.33397	3.17087	2.22184	3.11778	0.944274	0	0	0	1.06012	6.37668	1.91035
9530091C08Rik	1.28047	2.00038	1.05696	2.22184	2.07852	1.88855	2.36623	3.7181	1.03978	1.06012	0	0
9630001P10Rik	0	0	0	0	0	0	0	0	0	0	0	0
9630013A20Rik	0	0	0	0	0	0	0	0	0	0	0	0
9630013K17Rik	0	0	0	0	0	0	0	0	0	0	0	0
9630028B13Rik	0	0	0	0	0	0	0	0	0	0	0	0
9630028H03Rik	0	0	0	0	0	0	0	0	0	0	0	0
9630028I04Rik	0	1.33359	3.17087	0	0	0.944274	0	1.23937	4.15913	4.2405	1.82191	1.91035
9830107B12Rik	158.779	142.027	143.746	58.8789	42.6097	61.3778	234.256	278.857	268.264	26.5031	20.9519	29.6105
9830132P13Rik	0	0	0	0	0	0	0	0	0	0	0	0
9830147E19Rik	117.804	110.021	123.664	107.759	106.005	106.703	101.748	118.979	117.496	111.313	99.294	102.204
9830166K06Rik	46.097	38.674	47.563	15.5529	11.4319	9.44274	100.565	114.022	91.5009	5.30062	6.37668	7.64141
9930012K11Rik	176.705	110.021	158.543	94.4284	97.6905	144.474	151.438	149.963	158.047	95.4112	92.9173	92.6521
9930014A18Rik	128.047	114.022	120.493	152.196	140.3	150.14	93.4659	95.4311	117.496	189.762	184.924	160.47
9930021J03Rik	914.258	992.188	891.013	889.849	877.136	712.927	1017.48	955.551	870.299	941.391	906.399	910.283
9930104L06Rik	293.228	287.388	280.093	316.613	314.896	301.223	273.299	266.464	260.986	417.689	398.998	442.247
9930111H07Rik	0	0	0	0	0	0	0	0	0	0	0	0
9930111J21Rik1	142.133	165.365	142.689	96.6502	110.162	64.2106	113.579	117.74	142.45	92.2308	91.0954	100.294
9930111J21Rik2	10.2438	4.66755	9.5126	6.66553	4.15704	6.60992	5.91556	6.19683	3.11935	5.30062	2.73286	5.73106
A130010J15Rik	201.034	210.04	232.53	252.179	249.423	225.681	233.073	233.001	213.156	293.655	309.724	287.508
A130077B15Rik	32.0118	20.0038	28.5378	17.7748	34.2956	28.3282	35.4934	21.0692	31.1935	29.6835	32.7943	28.6553
A1bg	0	0	0	0	0	0	0	0	0	0	0	0
A1cf	0	0.666793	0	0	0	0	0	0	0	0	0	0
A230001M10Rik	0	0	0	0	0	0	0	0	0	0	0	0
A230009B12Rik	0	0	0	0	0	0	0	0	0	0	0	0
A230020J21Rik	0	1.33359	0	1.11092	0	0.944274	0	0	0	0	0	0
A230028O05Rik	1.28047	0.666793	3.17087	0	0	0	1.18311	0	0	0	0.910954	0
A230046K03Rik	2239.55	2312.44	2232.29	2395.15	2306.12	2175.61	2136.7	2087.09	2183.54	2383.16	2348.44	2518.8
A230050P20Rik	115.243	108.02	128.949	215.519	249.423	205.852	112.396	104.107	99.8192	404.968	427.237	368.698
A230056J06Rik	0	0	0	1.11092	0	0	0	0	1.03978	1.06012	0	0
A230056P14Rik	16.6461	14.6694	11.6265	8.88738	18.7067	10.387	16.5636	18.5905	13.5172	10.6012	12.7534	18.1484
A230057D06Rik	0	0	0	0	0	0	0	0	0	0	0	0
A230065H16Rik	0	0	0	0	0	0	0	0	0	0	0	0
A230070E04Rik	0	0	0	0	0	0	0	0	0	0	0	0
A230072C01Rik	37.1337	35.34	23.253	34.4386	34.2956	34.9381	28.3947	24.7873	29.1139	26.5031	41.9039	35.3415
A230072E10Rik	2.56095	0	5.28478	1.11092	0	1.88855	2.36623	3.7181	1.03978	2.12025	0	0
A230077H06Rik	0	0	0	0	0	0	0	0	0	0	0	0
A230103J11Rik	2.56095	0	1.05696	0	1.03926	3.7771	2.36623	0	0	1.06012	2.73286	0
A230108P19Rik	0	0	0	0	0	0	0	0	0	0	0	0
A2m	0	0	0	0	0	0	0	0	0	0	0	0
A330009N23Rik	8.96331	6.66793	3.17087	3.33277	3.11778	7.55419	5.91556	8.67556	8.31827	10.6012	8.19859	4.77588
A330015K06Rik	0	0	0	0	0	0	0	1.23937	0	0	0	0
A330023F24Rik	1.28047	2.66717	6.34173	6.66553	2.07852	2.83282	2.36623	2.47873	2.07957	2.12025	1.82191	2.86553
A330032B11Rik	0	0	0	0	0	0	0	0	0	0	0	0
A330033J07Rik	0	0	0	0	0	0	0	0	0	0	0	0
A330035P11Rik	5.12189	8.66831	10.5696	11.1092	9.35335	6.60992	4.73245	12.3937	8.31827	6.36075	7.28763	2.86553
A330040F15Rik	0	0	0	0	0	0	0	0	0	0	0	0
A330041J22Rik	0	0	0	0	0	0	0	0	0	0	0	0
A330048O09Rik	0	0	0	0	0	0	0	0	0	0	0	0
A330049N07Rik	0	0.666793	0	0	0	0	0	0	0	1.06012	0	0
A330050F15Rik	0	0	0	0	0	0	0	0	0	0	0.910954	0
A330069E16Rik	14.0852	16.003	13.7404	17.7748	8.31409	6.60992	13.0142	13.633	14.557	3.18037	5.46572	3.82071
A330070K13Rik	0	0	0	0	0	0	0	0	0	0	0	0
A330074K22Rik	0	1.33359	0	0	1.03926	0	0	0	0	0	0	0.955176
A330076C08Rik	0	0	0	0	0	0	0	1.23937	0	0	0	0
A330076H08Rik	0	0	0	0	0	0	0	0	0	0	0	0
A330093E20Rik	0	0	0	0	0	0	0	0	0	0	0	0
A330102I10Rik	0	0	0	0	0	0.944274	0	0	0	0	1.82191	0
A3galt2	1.28047	1.33359	1.05696	0	0	0	2.36623	2.47873	0	0	0.910954	0
A430005L14Rik	777.247	818.155	799.058	822.082	898.961	959.382	791.503	815.502	773.599	872.483	896.379	869.211
A430033K04Rik	135.73	146.028	164.885	132.2	142.379	107.647	134.875	168.554	149.729	115.554	112.047	111.756
A430035B10Rik	5.12189	2.00038	2.11391	0	2.07852	0.944274	4.73245	6.19683	4.15913	0	2.73286	0
A430046D13Rik	189.51	157.363	164.885	118.869	129.908	147.307	159.72	164.836	164.286	142.057	123.89	118.442
A430078G23Rik	454.568	428.081	435.466	302.171	296.189	249.288	476.795	412.709	433.59	247.009	245.958	278.912
A430078I02Rik	6.40236	6.66793	5.28478	2.22184	1.03926	4.72137	3.54934	4.95746	7.27848	1.06012	4.55477	0.955176
A430085M09Rik	0	0	0	0	0	0	0	0	0	0	0	0
A430088P11Rik	3.84142	0	1.05696	2.22184	1.03926	0.944274	1.18311	0	0	1.06012	0.910954	0.955176
A430089I19Rik	0	0	0	0	0	0	0	0	1.03978	0	0	0
A430090L17Rik	0	0	0	0	0	0	0	0	0	0	0	0
A430093F15Rik	0	0	0	1.11092	0	0	0	1.23937	1.03978	0	0	0
A430105I19Rik	56.3408	48.0091	69.7591	119.98	109.122	104.814	57.9725	50.814	51.9892	146.297	204.054	170.977
A4galt	0	0	0	0	0	0	0	0	0	0	0	0
A4gnt	0	0	0	0	0	0	0	0	0	0	0	0
A530006G24Rik	0	0	0	0	0	0	0	0	0	0	0	0
A530013C23Rik	1.28047	2.00038	1.05696	1.11092	0	0.944274	2.36623	0	2.07957	2.12025	1.82191	0
A530016L24Rik	0	0	0	0	0	0	0	0	0	0	0	0
A530032D15Rik	25.6095	26.6717	20.0822	15.5529	25.9815	19.8298	18.9298	26.0267	25.9946	4.2405	8.19859	7.64141
A530046M15Rik	1.28047	0	0	0	0	0	0	0	0	0	0	0
A530050N04Rik	0	0	0	0	0	0	0	0	0	0	0	0
A530053G22Rik	0	0	0	0	0	0	0	0	0	0	0	0
A530058N18Rik	0	0	0	0	0	0	0	0	0	0	0	0
A530064D06Rik	80.6698	94.0178	76.1008	49.9915	35.3349	35.8824	127.776	141.288	132.052	11.6614	20.041	14.3276
A530065N20Rik	0	0	0	0	0	0	0	0	0	0	0	0
A530072M11Rik	2.56095	4.00076	1.05696	1.11092	2.07852	1.88855	1.18311	2.47873	1.03978	4.2405	2.73286	0.955176
A530088E08Rik	3.84142	5.33434	5.28478	1.11092	2.07852	0.944274	9.4649	12.3937	7.27848	5.30062	4.55477	2.86553
A530099J19Rik	16.6461	20.6706	7.39869	8.88738	14.5497	5.66564	20.1129	12.3937	17.6763	8.481	9.10954	7.64141
A630001G21Rik	783.649	700.799	713.445	628.782	600.693	612.834	742.995	748.577	664.422	482.357	538.374	530.123
A630010A05Rik	0	0	0	0	0	0	0	0	0	0	0	0
A630012P03Rik	0	0	0	0	0	0	0	0	0	0	0	0
A630019I02Rik	0	0	0	0	0	0	0	0	0	0	0	0
A630020A06	2.56095	2.66717	1.05696	1.11092	2.07852	2.83282	1.18311	3.7181	4.15913	1.06012	0.910954	1.91035
A630023A22Rik	0	0	0	0	0	0	0	0	0	0	0	0
A630023P12Rik	0	0	0	0	0	0	0	0	0	0	0	0
A630033H20Rik	65.3041	126.691	81.3856	97.7612	74.8268	68.932	66.2543	83.0375	83.1827	33.924	34.6163	41.0726
A630066F11Rik	67.8651	64.0121	68.7021	38.8823	40.5312	40.6038	63.8881	65.6864	81.1031	44.5252	45.5477	34.3863
A630072M18Rik	332.923	276.052	308.631	264.399	219.284	256.843	298.144	292.49	282.821	240.648	210.43	222.556
A630073D07Rik	0	0	0	0	0	0	0	0	0	0	0	0
A630075F10Rik	0	0	0	0	0	0	0	0	0	0	0	0
A630076J17Rik	0	0	0	0	0	0	0	0	0	0	0	0
A630077J23Rik	0	0	0	0	0	0	0	0	0	0	0	0
A630089N07Rik	121.645	142.694	127.892	145.531	169.4	106.703	136.058	136.33	159.087	167.5	157.595	164.29
A630095E13Rik	0	0	0	0	0	0	0	0	0	0	0	0
A630095N17Rik	0	0	0	0	0	0	0	0	0	0	0	0
A730004F24Rik	0	0	0	0	0	0	0	0	0	0	0	0
A730006G06Rik	0	0	0	0	0	0	0	0	0	0	0	0
A730008H23Rik	40.9751	56.6774	54.9617	49.9915	53.0023	32.1053	66.2543	69.4045	61.3472	41.3449	37.3491	46.8036
A730017C20Rik	0	0	0	0	0	0	0	0	0	0	0	0
A730017L22Rik	43.5361	51.3431	46.506	44.4369	57.1593	43.4366	54.4232	33.4629	57.1881	42.405	40.9929	38.2071
A730018C14Rik	0	0	0	0	0	0	0	0	0	0	0	0
A730020E08Rik	0	0	0	0	1.03926	0	1.18311	0	0	1.06012	0	0
A730020M07Rik	0	0	0	0	0	0	0	0	0	0	0	0
A730036I17Rik	0	0	0	0	0	0	0	0	0	0	0	0
A730043L09Rik	0	0	0	0	0	0	0	0	0	0	0	0
A730046J19Rik	0	0	0	0	0	0	0	0	0	0	0	0
A730056A06Rik	0	0	0	0	0	0	0	0	0	0	0	0
A730082K24Rik	0	0	0	0	0	0	0	0	0	0	0	0
A730085K08Rik	1.28047	0	1.05696	0	0	0	0	1.23937	0	0	0	0
A730090H04Rik	0	0	0	0	0	0	0	0	0	0	0	0
A730090N16Rik	11.5243	8.00152	8.45564	2.22184	10.3926	14.1641	4.73245	6.19683	3.11935	10.6012	5.46572	11.4621
A830009L08Rik	0	0	0	0	0	0	0	0	0	0	0	0
A830010M20Rik	130.608	98.0186	110.98	56.657	77.9446	69.8763	134.875	120.218	119.575	76.329	57.3901	67.8175
A830011K09Rik	0	0	0	0	0	0	0	0	0	0	0	0
A830018L16Rik	1.28047	0	0	0	0	0	0	0	0	0	0	0
A830019L24Rik	0	0	0	0	0	0	0	0	0	0	0	0
A830052D11Rik	0	0	0	0	0	1.88855	0	1.23937	1.03978	1.06012	0	0
A830080D01Rik	496.824	442.084	507.339	431.038	396.998	407.926	475.611	468.48	428.391	578.828	491.004	522.481
A830082K12Rik	0	0	0	0	0	0	0	0	1.03978	0	0	0
A830082N09Rik	5.12189	15.3362	6.34173	12.2201	13.5104	13.2198	3.54934	14.8724	10.3978	23.3227	15.4862	18.1484
A930001A20Rik	0	0	0	0	0	0	0	0	0	0	0	0
A930001C03Rik	0	2.66717	0	0	0	0.944274	0	0	0	1.06012	2.73286	3.82071
A930002C04Rik	0	0	0	0	0	0	0	0	0	0	0	0
A930003A15Rik	5.12189	3.33397	2.11391	0	2.07852	2.83282	4.73245	1.23937	3.11935	1.06012	4.55477	2.86553
A930003O13Rik	0	0	0	0	0	0	0	0	0	0	0	0
A930004D18Rik	3.84142	5.33434	6.34173	8.88738	6.23557	6.60992	4.73245	4.95746	4.15913	6.36075	6.37668	4.77588
A930005H10Rik	29.4509	46.6755	58.1325	47.7697	32.2171	50.0465	41.409	40.8991	41.5913	31.8037	20.041	27.7001
A930006I01Rik	0	0	0	0	0	0	0	0	0	0	0	0
A930006K02Rik	6.40236	7.33472	4.22782	9.9983	6.23557	3.7771	8.28179	8.67556	9.35805	6.36075	8.19859	5.73106
A930007I19Rik	2.56095	1.33359	2.11391	1.11092	0	0.944274	0	1.23937	2.07957	3.18037	1.82191	2.86553
A930009A15Rik	0	0	0	0	0	0	0	0	0	0	0	0
A930011G23Rik	1.28047	0	0	0	0	0	0	1.23937	1.03978	0	0	0
A930012L18Rik	0	0	0	0	0	0	0	0	0	0	0	0
A930013F10Rik	51.2189	42.6748	62.3604	53.3243	46.7667	33.0496	55.6063	44.6171	41.5913	59.367	32.7943	42.0278
A930015D03Rik	53.7799	42.008	60.2465	41.1041	37.4134	40.6038	39.0427	37.181	41.5913	41.3449	45.5477	39.1622
A930016O22Rik	0	0	0	0	0	0.944274	0	3.7181	0	0	0.910954	0.955176
A930017M01Rik	0	0	0	0	0	0	0	0	0	0	0	0
A930018P22Rik	0	0	0	0	0	0	0	0	1.03978	0	0	0.955176
A930019D19Rik	0	0	0	0	0	0	0	0	0	0	0	0
A930024E05Rik	8.96331	7.33472	8.45564	2.22184	4.15704	2.83282	4.73245	9.91492	6.2387	7.42087	4.55477	8.59659
A930031H19Rik	0	0	0	0	0	0	0	0	0	0	0	0
A930041C12Rik	1.28047	2.66717	3.17087	2.22184	0	4.72137	3.54934	1.23937	2.07957	0	0	1.91035
AA387883	0	0	0	0	0	0	0	0	0	0	0	0
AA388235	46.097	40.6744	46.506	38.8823	38.4527	36.8267	30.7609	44.6171	25.9946	41.3449	41.9039	21.9691
AA413626	0	2.00038	0	1.11092	0	0	0	0	0	1.06012	0	0
AA414768	10.2438	13.3359	11.6265	16.6638	19.746	9.44274	4.73245	18.5905	10.3978	21.2025	18.2191	22.9242
AA415398	3.84142	10.0019	14.7974	7.77646	12.4711	4.72137	18.9298	6.19683	11.4376	5.30062	4.55477	4.77588
AA465934	6.40236	5.33434	1.05696	2.22184	1.03926	1.88855	9.4649	0	2.07957	7.42087	10.9314	6.68623
AA467197	84.5112	110.021	72.9299	51.1024	48.8453	41.5481	97.0153	135.091	110.217	16.962	17.3081	20.0587
AA474331	14.0852	17.3366	9.5126	17.7748	15.5889	16.0527	17.7467	12.3937	10.3978	11.6614	21.8629	6.68623
AA536875	0	0	0	0	0	0	0	0	0	0	0	0
AA543186	14.0852	6.66793	11.6265	2.22184	2.07852	6.60992	8.28179	8.67556	7.27848	8.481	5.46572	5.73106
AA543401	0	0	0	0	0	0	0	0	0	0	0	0
AA545190	0	0	0	0	0	0	0	0	0	0	0	0
AA619741	0	0	0	0	0	0	0	0	0	0	0	0
AA792892	0	0	0	0	0	0	0	0	0	0	0	0
AA986860	8.96331	4.66755	8.45564	15.5529	4.15704	5.66564	3.54934	4.95746	5.19892	7.42087	2.73286	3.82071
AB124611	1756.81	1794.34	1548.44	1065.37	1043.42	1155.79	1913.09	2002.81	1920.48	576.708	557.504	575.016
AF067061	0	0	0	0	0	0	0	0	0	0	0	0
AF067063	0	0	0	0	0	0	0	0	0	0	0	0
AF251705	201.034	280.72	255.783	172.193	200.577	205.852	291.046	316.038	342.089	82.6897	81.9859	102.204
AF357355	0	0	0	0	0	0	0	0	0	0	0	0
AF357359	0	0	0	0	0	0	0	0	0	0	0	0
AF357399	0	0	0	0	0	0	0	0	0	0	0	0
AF357425	0	0	0	0	0	0	0	0	0	0	0	0
AF357426	0	0	0	0	0	0	0	0	0	0	0	0
AF366264	0	0	0	0	0	0.944274	0	0	0	1.06012	0	0
AF529169	0	0	1.05696	0	0	1.88855	0	0	1.03978	0	0	0
AI115009	0	0	0	0	0	0	0	0	0	0	0	0
AI118078	1.28047	0	0	0	0	0	0	0	0	0	1.82191	0.955176
AI182371	3.84142	10.6687	9.5126	2.22184	3.11778	8.49847	8.28179	6.19683	10.3978	5.30062	3.64382	2.86553
AI197445	0	0	0	0	0	0	0	0	0	0	0	0
AI314180	8547.16	8236.89	8360.52	8100.84	8330.72	7467.32	8443.88	7881.12	7989.69	8680.3	8331.58	8461.91
AI314278	0	0	0	0	0	0	0	0	0	0	0	0
AI317395	2.56095	0.666793	1.05696	0	0	1.88855	1.18311	0	0	1.06012	1.82191	5.73106
AI413582	494.263	491.426	466.117	373.27	379.33	403.205	481.527	568.869	545.886	257.61	302.437	323.805
AI414108	0	3.33397	0	7.77646	12.4711	3.7771	2.36623	3.7181	1.03978	19.0822	17.3081	14.3276
AI427809	0	0	0	0	0	0	0	0	0	0	0	0
AI429214	10.2438	8.00152	14.7974	11.1092	20.7852	17.9412	20.1129	13.633	13.5172	11.6614	17.3081	18.1484
AI450353	8.96331	14.6694	17.9682	14.442	20.7852	14.1641	17.7467	17.3511	11.4376	28.6234	20.041	26.7449
AI463170	3.84142	0.666793	1.05696	0	1.03926	0	0	2.47873	0	0	0.910954	0
AI464131	5.12189	1.33359	3.17087	1.11092	2.07852	5.66564	2.36623	1.23937	0	10.6012	8.19859	4.77588
AI467606	1176.75	1022.19	1058.01	679.884	609.007	697.818	1237.54	1368.26	1165.6	486.597	463.676	477.588
AI504432	204.876	215.374	207.163	292.173	301.386	261.564	179.833	182.187	200.678	579.888	533.819	565.464
AI506816	120.364	144.694	96.1829	155.529	140.3	108.592	130.142	92.9524	87.3418	191.883	149.396	199.632
AI507597	0	0	0	0	0	0	0	0	0	0	0	0
AI593442	0	0	0	0	0	0	0	0	0	0	0	0
AI597479	578.774	610.782	596.123	507.691	581.986	556.177	559.612	580.023	590.597	532.183	513.778	589.344
AI606473	0	0	0	0	0	0	0	0	0	0	0	0
AI607873	185.669	399.409	289.606	318.835	324.249	255.898	165.636	200.777	213.156	151.598	145.753	152.828
AI646519	0	0	0	0	0	0	0	0	0	0	0	0
AI661453	55.0603	45.3419	67.6451	119.98	111.201	92.5388	69.8037	92.9524	97.7396	178.101	164.883	164.29
AI662270	7639.3	7960.17	7594.22	7407.63	7935.8	8458.81	7103.41	7218.06	6815.78	8211.73	7972.67	7863.01
AI837181	546.762	533.434	562.3	504.359	490.531	507.075	520.57	597.374	554.204	465.395	450.922	443.202
AI839979	180.547	174.033	157.486	96.6502	118.476	126.533	128.959	126.415	152.848	72.0885	76.5201	71.6382
AI846148	284.265	287.388	257.897	331.055	338.799	337.106	267.384	262.745	320.253	442.072	371.669	381.115
AI847159	0	0.666793	1.05696	0	2.07852	0	0	0	0	0	0	0.955176
AI854517	0	0	0	0	0	0	0	0	0	0	0	0
AI854703	2.56095	1.33359	0	4.44369	5.1963	6.60992	1.18311	3.7181	4.15913	5.30062	8.19859	8.59659
AI987944	422.556	434.082	421.725	343.275	353.349	354.103	418.822	407.751	415.913	253.37	244.136	288.463
AK010878	262.497	247.38	252.612	238.848	281.64	263.452	269.75	317.277	291.139	281.993	267.82	254.077
AU015228	0	0	0	0	0	0	0	0	0	0	0	0
AU015791	0	0	0	0	0	0	0	0	1.03978	0	0	0
AU015836	0	0	0	0	0	0	0	0	0	0	0	0
AU016765	0	0	0	0	0	0	0	0	0	0	0	0
AU018091	0	0	0	0	0	0	0	0	0	0	0	0
AU019823	1521.2	1472.95	1403.64	1379.77	1433.14	1474.01	1552.24	1455.01	1425.54	1505.38	1422	1458.55
AU019990	0	0	0	0	0	0	1.18311	0	0	0	0	0
AU021063	0	0	0	0	0	0	0	0	1.03978	0	0	0
AU021092	0	0	0	0	0	0	0	0	0	0	0	0
AU022252	116.523	150.695	133.176	176.637	144.457	142.585	133.692	147.484	123.734	163.259	191.3	180.528
AU022751	0	0	0	0	0	0	0	0	0	0	0	0
AU022754	0	0	0	0	0	0	0	0	0	0	0	0
AU022793	21.768	22.671	31.7087	16.6638	15.5889	15.1084	9.4649	18.5905	22.8752	3.18037	3.64382	3.82071
AU023762	0	0	0	0	0	0	0	0	0	0	0	0
AU040320	1176.75	1224.9	1203.87	986.499	920.785	942.385	1210.32	1329.84	1299.73	804.635	808.927	881.628
AU040972	0	0.666793	1.05696	3.33277	1.03926	1.88855	0	0	1.03978	0	0	1.91035
AU041133	53.7799	60.0114	46.506	37.7714	64.4342	43.4366	43.7752	40.8991	38.472	28.6234	39.171	37.2519
AV039307	0	0.666793	3.17087	0	0	0	0	4.95746	0	1.06012	0.910954	0
AV051173	1.28047	0.666793	3.17087	0	6.23557	2.83282	1.18311	2.47873	0	2.12025	1.82191	0
AV064505	0	0	0	0	0	0	0	0	0	0	0	0
AV320801	0	0	0	0	0	0	0	0	0	0	0	0
AW011738	11.5243	10.0019	6.34173	9.9983	8.31409	11.3313	9.4649	4.95746	11.4376	15.9019	17.3081	24.8346
AW046200	2.56095	9.3351	9.5126	2.22184	10.3926	4.72137	4.73245	6.19683	7.27848	5.30062	6.37668	6.68623
AW112010	42.2556	50.6763	31.7087	22.2184	36.3741	43.4366	47.3245	57.0108	61.3472	20.1424	21.8629	31.5208
AW146154	88.3526	97.3518	112.037	71.099	76.9053	87.8175	76.9023	84.2768	109.177	73.1486	81.0749	72.5934
AW209491	600.542	617.45	643.686	542.13	550.808	527.849	546.598	518.055	544.846	399.667	450.922	417.412
AW495222	0	0	0	0	0	0	0	0	0	0	0	0
AW549542	0	0	0	0	0	0	0	0	0	0	0	0
AW549877	1062.79	1104.21	1067.52	978.722	913.51	862.122	1142.89	1095.6	1057.46	855.521	895.468	909.328
AW551984	0	0	0	0	0	0	0	0	0	0	0	0
AW554918	271.46	259.382	251.555	202.188	225.52	205.852	275.665	260.267	284.901	258.67	258.711	247.391
AW822252	0	0	0	0	0	0	0	0	0	0	0	0
AY074887	0	0	0	0	1.03926	0	0	1.23937	0	0	0.910954	0.955176
AY358078	0	0	0	0	0	0	0	0	0	0	0	0
AY512915	0	0	0	0	0	0	0	0	0	0	0	0
AY512931	8.96331	6.66793	9.5126	9.9983	4.15704	6.60992	7.09868	12.3937	6.2387	7.42087	6.37668	3.82071
AY702102	0	0	0	0	0	0	0	0	0	0	0	0
AY702103	0	0	0	0	0	0	0	0	0	0	0	0
AY761184	0	0	0	0	0	0	0	0	0	0	0	0
AY761185	0	0	0	0	0	0	0	0	0	0	0	0
Aaas	1189.56	1166.89	1210.21	1224.24	1279.33	1228.5	1202.04	1145.17	1166.64	1310.31	1360.97	1318.14
Aacs	2082.05	2021.72	2139.28	1805.25	1723.09	1753.52	1945.04	2127.99	2109.72	1526.58	1609.66	1573.18
Aadac	0	0	0	0	0	0	0	1.23937	0	0	0	0
Aadacl2	0	0	0	0	0	0	0	0	0	0	0	0
Aadacl3	0	0	0	0	0	0	0	0	0	0	0	0
Aadat	0	0	0	0	0	0	0	0	0	0	0	0
Aaed1	160.059	174.7	160.657	165.527	209.931	148.251	132.509	172.272	148.689	172.8	204.054	209.184
Aagab	1787.54	1861.02	1858.13	1840.8	1845.73	1914.99	1897.71	1865.24	1868.49	1942.15	1918.47	1953.34
Aak1	2805.52	2663.84	2920.37	2458.47	2486.95	2062.29	2904.54	2803.44	2950.9	2363.02	2275.56	2400.36
Aamdc	92.1941	106.02	109.923	117.758	110.162	141.641	95.8321	115.261	122.694	98.5916	161.239	139.456
Aamp	2190.89	2199.08	2465.88	2330.71	2243.76	2486.27	2217.15	2223.42	2202.26	2490.23	2687.31	2524.53
Aanat	0	0	0	0	0	0	0	0	0	0	0	0
Aar2	719.626	749.475	736.698	748.762	759.7	779.026	812.799	768.406	755.922	794.033	796.174	852.973
Aard	0	0	1.05696	0	0	0	0	0	0	0	0	0
Aars	6011.82	6220.51	6065.87	6253.38	6625.29	6321.91	5948.69	5761.81	5818.63	6456.16	6294.69	6204.83
Aars2	463.531	474.757	491.484	604.342	564.319	594.893	383.329	412.709	359.765	743.147	724.208	742.172
Aarsd1	1341.94	1349.59	1283.14	1487.52	1528.75	1592.99	1319.17	1347.19	1317.41	1601.85	1667.05	1561.71
Aasdh	198.473	169.365	198.708	166.638	173.557	198.298	198.763	175.99	181.962	173.86	184.013	181.484
Aasdhppt	852.795	886.835	943.861	974.279	1026.79	1077.42	862.489	809.305	826.628	1090.87	1069.46	1155.76
Aass	0	0	0	1.11092	0	0.944274	0	0	0	0	0	0
Aatf	1297.12	1363.59	1382.5	1619.72	1735.57	1811.12	1247	1230.69	1310.13	2118.13	2117.97	2096.61
Aatk	1185.72	1100.21	1168.99	919.844	903.118	948.051	1146.44	1260.43	1168.72	821.597	857.208	894.045
Abat	6.40236	0.666793	5.28478	6.66553	0	3.7771	0	0	2.07957	10.6012	5.46572	12.4173
Abca1	65.3041	99.3522	86.6703	207.742	212.009	146.362	79.2686	110.304	103.978	249.129	265.088	278.912
Abca12	0	0	0	0	0	0	0	0	0	0	0	0
Abca13	7243.64	6609.92	6769.8	3142.8	2708.31	1998.08	6817.1	5854.76	5452.62	1607.15	1463.9	1605.65
Abca14	0	0	0	0	0	0	0	0	0	0	0	0
Abca15	0	0	0	0	0	0	0	0	0	0	0	0
Abca16	0	0	0	0	0	0	0	0	0	0	0	0
Abca17	0	0	0	0	0	0	0	0	0	1.06012	0	0
Abca2	4176.9	4009.43	4135.87	4312.6	4048.96	3830.92	4042.7	3785.02	3981.33	5103.44	5109.54	4899.1
Abca3	1101.21	1123.55	1219.73	1568.62	1613.97	1382.42	1251.73	1228.21	1163.52	1697.26	1698.02	1680.16
Abca4	10.2438	18.6702	17.9682	21.1075	35.3349	16.0527	11.8311	7.43619	10.3978	47.7056	45.5477	38.2071
Abca5	7.68284	14.6694	15.8543	25.5512	17.6674	23.6068	17.7467	17.3511	13.5172	46.6455	35.5272	35.3415
Abca6	0	0.666793	0	0	0	0	0	0	0	0	0	0
Abca7	5375.43	5122.97	5125.18	4042.65	3709.12	3642.06	5280.23	5152.04	4984.72	3270.48	3324.98	3255.24
Abca8a	0	0	0	0	0	0	0	0	0	3.18037	0	0
Abca8b	5.12189	4.66755	3.17087	4.44369	0	4.72137	4.73245	4.95746	6.2387	2.12025	3.64382	0.955176
Abca9	3.84142	4.00076	8.45564	9.9983	5.1963	8.49847	5.91556	6.19683	7.27848	6.36075	4.55477	1.91035
Abcb10	2758.14	2601.83	2460.59	2329.6	2283.26	2240.76	2953.05	2867.89	2807.41	1884.9	1938.51	1978.17
Abcb11	0	0	0	0	0	0	0	0	0	0	0	0
Abcb1a	1.28047	7.33472	3.17087	14.442	12.4711	17.9412	1.18311	1.23937	3.11935	53.0062	36.4382	31.5208
Abcb1b	211.278	219.375	237.815	402.154	428.175	397.539	157.354	136.33	223.553	692.261	652.243	615.134
Abcb4	5.12189	8.00152	7.39869	18.8857	17.6674	14.1641	11.8311	12.3937	23.915	43.4651	54.6572	32.476
Abcb5	0	0	0	0	0	0	0	0	0	0	0	0
Abcb6	613.347	586.111	650.028	531.021	505.081	528.793	590.373	671.736	684.177	582.008	584.832	574.061
Abcb7	3333.07	3452.65	3542.91	3377.2	3411.89	3227.53	3273.67	3152.95	3354.34	3044.68	3134.59	3304.91
Abcb8	1298.4	1248.9	1268.35	1357.55	1399.88	1427.74	1385.43	1310.01	1356.92	1293.35	1343.66	1285.67
Abcb9	61.4627	45.3419	53.9047	56.657	42.6097	70.8205	113.579	141.288	103.978	42.405	32.7943	34.3863
Abcc1	5755.73	5672.41	5722.36	5544.61	5552.77	5041.48	5856.41	5627.96	5945.48	5326.07	5250.74	5295.5
Abcc10	80.6698	74.014	73.9869	77.7646	80.0231	79.319	101.748	109.064	92.5407	61.4872	79.253	74.5038
Abcc12	0	0	0	0	0	0	0	0	0	0	0	0
Abcc2	174.144	149.362	121.55	136.643	117.436	101.982	108.846	140.048	108.137	78.4492	72.8763	96.4728
Abcc3	61.4627	88.0167	75.0438	99.983	89.3764	99.1488	130.142	127.655	135.172	102.832	86.5406	106.025
Abcc4	4028.37	4004.76	3913.91	4224.84	4249.54	3642.06	4043.88	3865.58	4101.94	3756.02	3855.16	3820.71
Abcc5	2911.8	2770.52	2657.19	2005.21	1970.44	1735.58	3117.5	3062.47	2947.79	1378.16	1381.01	1314.32
Abcc6	1.28047	0.666793	0	0	0	0	1.18311	0	0	0	0	0
Abcc8	2.56095	0	0	1.11092	0	0.944274	0	0	2.07957	0	0	0
Abcc9	0	0	0	0	0	0	0	0	0	0	0	0
Abcd1	1615.96	1600.97	1557.95	1454.2	1538.11	1457.01	1644.53	1674.38	1734.36	1222.32	1236.16	1214.03
Abcd2	5700.67	5575.06	5224.53	4715.86	4849.19	4425.81	5483.73	5103.71	5010.72	3884.3	3889.77	4085.29
Abcd3	2215.22	2133.74	2210.09	2134.08	2079.56	2171.83	2452.59	2322.57	2390.46	1951.69	1880.21	1976.26
Abcd4	216.4	246.047	180.739	203.299	212.009	238.901	209.411	240.437	211.076	253.37	246.869	248.346
Abce1	9020.93	9375.11	9317.06	10686	11578.4	10577.8	8839.04	8676.8	9047.15	11623.2	11706.7	11658.9
Abcf1	5399.75	5542.38	5502.51	6363.36	6447.57	6608.03	5489.64	5328.03	5418.31	6932.16	7158.28	7146.63
Abcf2	4450.92	4436.17	4497.34	4941.38	5283.6	4894.17	4223.71	4347.69	4368.13	5066.34	5211.57	5028.05
Abcf3	1313.77	1372.93	1408.92	1413.09	1385.33	1399.41	1281.31	1277.79	1330.92	1379.22	1387.38	1336.29
Abcg1	969.318	1203.56	1119.32	1329.77	1337.53	1234.17	964.237	1049.74	1024.19	1416.33	1426.55	1390.74
Abcg2	165.181	206.039	216.676	431.038	422.979	475.914	338.37	303.644	336.89	519.461	491.004	492.871
Abcg3	10.2438	13.3359	9.5126	7.77646	4.15704	6.60992	20.1129	23.5479	22.8752	2.12025	2.73286	1.91035
Abcg4	2.56095	3.33397	0	1.11092	0	1.88855	4.73245	1.23937	3.11935	0	0.910954	0
Abcg5	0	0	0	0	0	0	0	0	0	0	0	0
Abcg8	0	0	0	0	0	0	0	0	0	0	0	0
Abhd1	32.0118	28.6721	31.7087	22.2184	23.903	18.8855	24.8454	26.0267	20.7957	14.8417	11.8424	20.0587
Abhd10	585.176	526.766	522.136	455.478	401.155	481.58	546.598	527.97	521.971	401.787	380.779	400.219
Abhd11	690.175	680.129	677.508	733.209	797.113	853.624	715.783	660.582	678.978	928.669	951.947	890.224
Abhd11os	1.28047	0	0	0	0	0	0	0	0	0	0	0
Abhd12	864.319	948.18	965	973.168	994.573	972.602	881.419	933.242	911.89	929.729	878.16	893.09
Abhd12b	0	0.666793	0	0	0	0	0	0	0	0	0	0
Abhd13	1335.53	1388.93	1386.73	1217.57	1223.21	1160.51	1366.5	1451.3	1337.16	1100.41	1052.15	1170.09
Abhd14a	274.021	277.386	309.688	386.601	468.707	473.081	241.355	275.139	267.224	612.752	678.661	630.416
Abhd14b	124.206	127.357	131.062	153.307	171.478	173.746	140.79	121.458	141.411	222.626	212.252	215.87
Abhd15	267.619	292.055	312.859	267.732	294.111	270.062	260.285	268.942	249.548	353.022	338.875	355.326
Abhd16a	818.222	750.142	741.983	677.663	687.991	725.202	771.39	821.699	813.111	712.404	726.941	729.755
Abhd16b	0	0	0	0	0	0	0	0	0	0	0	0
Abhd17a	1092.24	1128.88	1120.37	1154.25	1151.5	1218.11	1191.39	1234.41	1302.85	1066.49	1171.49	1064.07
Abhd17b	2012.9	2005.05	2070.58	2025.21	2097.23	2146.33	1942.67	1921.02	1937.12	1994.09	2087.91	2063.18
Abhd17c	1649.25	1664.32	1724.95	1838.58	1933.03	1924.43	1795.97	1670.66	1731.24	1994.09	2052.38	1993.45
Abhd2	2199.85	2083.73	2087.49	1879.68	1748.04	1414.52	2324.82	2261.84	2340.55	1600.79	1473.92	1595.14
Abhd3	3.84142	2.66717	3.17087	5.55461	6.23557	4.72137	5.91556	4.95746	1.03978	5.30062	3.64382	4.77588
Abhd4	1093.52	1011.52	1123.54	1267.56	1325.06	1299.32	929.927	998.928	965.959	1484.17	1484.85	1450.91
Abhd5	5232.01	5390.35	5130.46	4538.12	4470.9	4568.4	5844.58	6260.03	5827.99	3376.5	3560.92	3498.81
Abhd6	28.1704	26.6717	28.5378	72.2099	66.5127	80.2633	23.6623	23.5479	21.8354	155.838	141.198	116.532
Abhd8	323.96	346.066	391.073	342.164	305.543	288.004	354.934	390.4	359.765	359.382	357.094	379.205
Abi1	4645.56	4736.9	4555.48	3959.33	4021.94	3864.91	4423.66	4497.66	4474.19	3338.33	3398.77	3358.4
Abi2	407.19	431.415	452.377	632.115	675.52	663.825	494.541	452.368	453.346	777.071	849.009	737.396
Abi3	238.168	298.723	276.922	374.381	390.762	373.932	247.271	294.969	338.969	393.306	418.128	409.771
Abi3bp	0	0	0	0	0	0	0	1.23937	0	0	0	0
Abl1	2146.07	2043.72	2098.06	2134.08	2139.84	1974.48	1991.18	2111.88	2088.92	2456.31	2465.95	2283.83
Abl2	1461.02	1529.62	1586.49	1700.82	1634.76	1348.42	1379.51	1293.9	1273.73	1948.51	1841.95	1812.92
Ablim1	307.314	352.733	374.162	776.535	804.388	801.689	351.385	351.98	358.725	1479.93	1533.14	1424.17
Ablim2	2.56095	3.33397	1.05696	5.55461	1.03926	1.88855	1.18311	2.47873	4.15913	1.06012	3.64382	4.77588
Ablim3	0	0	0	0	0	1.88855	0	0	0	0	1.82191	0
Abo	0	0	0	0	0	0	0	0	0	0	0	0
Abr	6091.21	6291.86	6218.07	4932.49	4955.2	4635.44	5593.76	5886.98	5585.72	4268.06	4183.1	4422.47
Abra	0	0	0	0	0	0	0	0	0	0	0	0
Abracl	2642.9	2707.85	2585.31	2457.36	2454.73	2676.07	2620.6	2590.27	2484.04	2350.3	2289.23	2300.06
Abt1	642.797	614.116	632.059	747.651	676.559	782.803	611.669	582.502	609.313	720.885	755.181	830.048
Abtb1	2233.14	2073.73	2054.72	1550.85	1386.37	1525.95	2150.9	2132.95	2043.17	1249.89	1265.32	1282.8
Abtb2	101.157	106.02	94.069	171.082	134.065	163.359	117.128	137.57	105.018	256.55	276.93	249.301
Acaa1a	1060.23	1156.89	1197.53	1107.59	1102.66	1097.25	916.913	981.577	1003.39	968.954	1080.39	1033.5
Acaa1b	1.28047	2.66717	1.05696	1.11092	4.15704	0.944274	1.18311	0	2.07957	1.06012	0.910954	0
Acaa2	2288.21	2413.79	2374.98	2466.25	2343.53	2541.04	2451.41	2348.6	2326	2209.3	2170.8	2125.27
Acaca	5264.02	5017.62	5135.75	5169.12	5457.16	4379.54	5226.99	5080.16	5372.56	5157.51	5196.99	5087.27
Acacb	40.9751	28.6721	53.9047	43.326	40.5312	38.7152	35.4934	52.0533	32.2333	37.1044	40.082	41.0726
Acad10	202.315	205.372	176.512	165.527	148.614	139.753	230.707	211.931	232.911	157.959	150.307	159.514
Acad11	670.968	712.802	616.205	545.463	521.709	544.846	658.994	746.098	793.355	521.581	479.162	500.512
Acad12	83.2307	84.0159	72.9299	78.8755	64.4342	79.319	78.0855	94.1918	87.3418	79.5094	65.5887	59.2209
Acad8	367.496	464.755	444.978	491.028	527.945	516.518	339.553	334.629	321.293	547.024	575.723	533.944
Acad9	2120.46	2068.39	2117.08	2199.63	2327.94	2247.37	2137.89	2061.06	2136.75	2188.1	2198.13	2159.65
Acadl	3439.35	3607.35	3593.65	3046.15	3074.13	3263.41	3186.12	3294.23	3399.05	2694.84	2764.75	2797.71
Acadm	1243.34	1316.25	1306.4	1469.75	1439.38	1554.27	1173.65	1213.34	1169.76	1580.65	1488.5	1489.12
Acads	1197.24	1151.55	1279.97	1339.77	1278.29	1326.7	1236.35	1195.99	1217.59	1424.81	1423.82	1403.15
Acadsb	2564.79	2497.14	2463.76	2169.63	2168.94	2185.05	2419.47	2595.23	2565.15	1765.11	1741.74	1767.08
Acadvl	1989.86	1939.7	2094.89	2048.54	2068.13	2101.01	1911.91	1973.07	1898.64	2094.81	2121.61	2064.14
Acan	0	0	0	0	0	0	0	0	0	0	0	0
Acap1	4981.04	4590.2	4569.22	3253.89	3161.43	3322.9	5035.33	5191.7	5057.51	2754.2	2730.13	2916.15
Acap2	5714.75	5688.41	5442.26	4410.36	4252.66	3880.02	5442.32	5606.89	5551.4	3204.76	3316.78	3346.94
Acap3	1197.24	1105.54	1161.59	882.072	878.175	868.732	1262.38	1312.49	1240.46	786.613	723.297	717.337
Acat1	1545.53	1558.3	1514.62	1833.02	2007.85	2001.86	1671.74	1769.81	1762.43	2172.2	2211.8	2136.73
Acat2	775.967	745.475	777.919	726.543	792.956	831.905	695.67	699.002	805.832	755.869	800.729	763.186
Acat3	3.84142	4.66755	4.22782	9.9983	3.11778	13.2198	9.4649	8.67556	3.11935	4.2405	4.55477	3.82071
Acbd3	2203.69	2261.1	2278.8	2030.77	1924.71	1968.81	2454.96	2360.99	2383.18	1810.69	1778.18	1904.62
Acbd4	101.157	114.688	135.29	112.203	104.965	121.811	138.424	145.006	138.291	113.433	120.246	115.576
Acbd5	930.904	958.182	908.982	844.301	903.118	756.363	809.249	874.992	866.139	739.967	725.119	789.931
Acbd6	1129.38	1146.88	1041.1	1063.15	999.769	1158.62	1241.09	1362.06	1343.4	1056.94	1035.75	1044.01
Acbd7	0	0.666793	0	0	0	0	0	0	1.03978	0	0	0
Accs	263.777	264.717	274.808	238.848	266.051	275.728	286.313	228.043	256.826	274.572	299.704	258.853
Accsl	0	0	0	0	0	0	0	0	0	0	0	0
Acd	828.466	815.488	858.248	752.094	708.776	774.305	896.8	857.641	874.458	727.246	745.16	698.234
Ace	2.56095	0.666793	0	1.11092	0	0	2.36623	0	0	1.06012	0.910954	0.955176
Ace2	0	0	0	0	1.03926	0	0	0	0	0	0	0
Ace3	0	0	0	0	0	0	0	0	0	0	0	0
Acer1	0	0	0	0	0	0	0	0	0	0	0	0
Acer2	3.84142	7.33472	12.6835	23.3294	17.6674	12.2756	10.648	16.1117	16.6365	22.2626	18.2191	25.7898
Acer3	1207.49	1201.56	1171.11	1134.25	1195.15	1185.06	1310.89	1178.64	1269.58	1190.52	1299.93	1188.24
Ache	7.68284	11.3355	6.34173	7.77646	5.1963	1.88855	13.0142	27.266	22.8752	13.7816	10.0205	7.64141
Acin1	11497.4	10948.7	11061	10420.5	10288.7	10022.5	10967.5	10815.9	10590.2	10756	10775.7	10377
Ackr1	2.56095	0.666793	0	2.22184	1.03926	0.944274	4.73245	1.23937	9.35805	1.06012	4.55477	0
Ackr2	0	0	0	0	0	0	0	0	0	0	0	0
Ackr3	1.28047	1.33359	0	0	2.07852	0	1.18311	3.7181	2.07957	2.12025	0	0.955176
Ackr4	0	0	0	0	0	0	0	0	0	0	0	0
Acly	11936.6	11678.9	11460.6	12275.7	12436.8	11705.2	12156.5	12491.6	12364.1	12544.5	12476.4	12578.7
Acmsd	0	0	0	0	0	0	0	0	0	0	0	0.955176
Acnat1	0	0	0	0	0	0	0	0	0	0	0	0
Acnat2	0	0	0	0	0	0	0	0	0	0	0	0
Aco1	1315.05	1383.6	1340.22	1364.21	1394.69	1280.44	1483.62	1343.47	1472.33	1254.13	1238.9	1234.09
Aco2	8000.4	8024.85	8049.77	8505.22	8874.25	8350.21	8357.51	8167.42	8340.1	8691.96	8736.05	8460
Acot1	186.949	220.708	196.594	452.145	446.882	502.354	404.625	417.666	421.112	660.458	729.674	760.32
Acot10	0	0	0	0	0	0	0	0	0	0	0	0
Acot11	293.228	276.052	287.492	296.616	337.76	355.991	250.82	299.926	267.224	399.667	430.881	393.533
Acot12	0	0	0	0	0	0	0	0	0	0	0	0
Acot13	349.569	339.398	318.144	311.058	289.954	289.892	363.216	325.953	315.054	250.189	276.93	276.046
Acot2	102.438	115.355	113.094	177.748	166.282	167.136	173.918	146.245	150.769	215.205	232.293	207.273
Acot3	0	0	0	1.11092	0	0.944274	0	0	0	1.06012	0	0
Acot4	1.28047	3.33397	3.17087	11.1092	16.6282	16.0527	4.73245	2.47873	1.03978	23.3227	18.2191	20.0587
Acot5	0	0	0	0	0	0	0	0	0	0	0	0
Acot6	5.12189	0.666793	2.11391	4.44369	6.23557	4.72137	4.73245	4.95746	5.19892	5.30062	4.55477	12.4173
Acot7	2772.22	2759.86	2818.9	2895.06	2942.15	3272.85	2710.51	2685.7	2919.71	3057.4	3160.1	3133.93
Acot8	400.788	380.739	376.276	308.836	279.561	335.217	402.258	400.315	367.043	298.955	285.129	287.508
Acot9	1815.71	1815.68	1749.26	1674.16	1651.39	1671.36	1736.81	1766.1	1688.61	1570.04	1635.16	1632.4
Acox1	1257.42	1390.26	1307.45	1407.54	1366.63	1313.49	1379.51	1192.27	1270.62	1358.02	1319.06	1409.84
Acox2	55.0603	58.011	50.7339	32.2167	13.5104	23.6068	55.6063	73.1225	51.9892	11.6614	9.10954	4.77588
Acox3	1330.41	1321.58	1239.81	888.738	884.411	830.017	1669.37	1596.3	1455.7	677.42	685.948	646.654
Acoxl	37.1337	28.0053	22.1961	16.6638	15.5889	25.4954	40.2258	40.8991	28.0741	19.0822	4.55477	9.55176
Acp1	2367.59	2485.14	2309.45	2638.44	2701.04	2898.92	2483.35	2356.03	2416.46	2593.07	2726.49	2776.7
Acp2	1015.42	1018.19	991.424	812.084	838.684	799.8	1009.2	1086.92	931.646	746.328	690.503	745.038
Acp5	58.9018	62.6785	50.7339	84.4301	90.4157	121.811	119.494	169.793	128.933	65.7277	79.253	92.6521
Acp6	678.651	615.45	695.477	634.337	646.42	642.106	658.994	654.385	652.984	650.917	667.729	668.623
Acpp	3787.64	3301.96	3005.98	2415.14	2172.06	2177.5	5098.03	4729.42	4593.76	1726.94	1809.15	1956.2
Acpt	0	0	0	0	0	0	0	0	0	0	0	0
Acr	0	0	0	0	0	0.944274	0	0	0	0	0	1.91035
Acrbp	34.5728	43.3415	39.1073	24.4403	13.5104	28.3282	34.3103	47.0959	38.472	34.9841	30.0615	21.9691
Acrv1	0	0	0	0	0	0	0	0	0	0	0	0
Acsbg1	121.645	89.3503	83.4995	61.1007	58.1986	59.4893	118.311	123.937	119.575	43.4651	32.7943	71.6382
Acsbg2	0	0	0	0	0	0	0	1.23937	0	0	0	0
Acsf2	92.1941	68.0129	88.7842	432.149	480.139	500.465	214.143	234.24	272.423	873.543	784.331	769.872
Acsf3	432.8	376.738	407.985	384.379	402.194	419.258	406.991	443.693	449.186	470.695	459.121	467.081
Acsl1	6419.01	6136.5	5886.18	4684.76	4753.58	4514.57	6748.48	6686.38	6764.83	3890.66	3983.6	3805.42
Acsl3	947.55	964.183	1032.65	1348.66	1516.28	1454.18	804.517	894.822	878.617	1724.82	1698.93	1612.34
Acsl4	2624.97	2721.18	2698.41	2681.77	2818.48	2503.27	2527.13	2612.58	2609.86	2628.05	2670.01	2702.19
Acsl5	6846.69	6767.95	6656.7	6577.77	6699.08	6732.67	6456.25	6579.79	6723.24	6383.01	6234.57	6484.69
Acsl6	0	0	0	0	0	0.944274	0	0	0	0	0	0
Acsm1	0	0	0	0	0	0	0	0	0	0	0	0
Acsm2	0	0	0	0	0	0	0	0	0	0	0	0
[truncated: 22,422 more rows]
